# Supplementary material for: Paternal methotrexate exposure affects sperm small RNA content and causes craniofacial defects in the offspring
Source: Nat Commun. 2023 Mar 23;14:1617. doi: 10.1038/s41467-023-37427-7 (PMC10036556; doi:10.1038/s41467-023-37427-7)
Supplement: Supplementary file 4 — Source Data [file 41467_2023_37427_MOESM4_ESM.xlsx]

## Sheet: Fig 1
	Figure1b						Figure1c						Figure1d						Figure 1e						Figure1f					Figure1g					Figure1h					Figure1i					Figure1j
		anterior orbital (ao)						epyphyseal bar (eb)						posterior orbital (po)						meckel (mk)						ceratohyal (ch)					basibranchial (bb)					palatoquadrate (pq)					meckel area (mka)					ceratohyal angle (cha)
	Treatment	Ctrl	10MTX	50MTX			Treatment	Ctrl	10MTX	50MTX			Treatment	Ctrl	10MTX	50MTX			Treatment	Ctrl	10MTX	50MTX			Treatment	Ctrl	10MTX	50MTX		Treatment	Ctrl	10MTX	50MTX		Treatment	Ctrl	10MTX	50MTX		Treatment	Ctrl	10MTX	50MTX		Treatment	Ctrl	10MTX	50MTX
	larvae1	107.118	156.948	121.959			larvae1	201.327	205.02	196.774			larvae1	209.16	198.88	207.94			larvae1	110.57	105.96	91.4			larvae1	371.66	172.64	176.02		larvae1	262.348	242.544	235.494		larvae1	255.05	232.79	226.31		larvae1	6470.67	7905.34	5932		larvae1	72.179	75.413	84.79
	larvae2	136.956	119.08	128.315			larvae2	189.725	199.563	201.107			larvae2	184.91	220.82	196.97			larvae2	95.13	88.5	93.02			larvae2	363.43	198.35	188.06		larvae2	250.894	257.469	259.995		larvae2	229.77	260.74	251.64		larvae2	3938.22	4685.33	6192		larvae2	80.726	67.019	81.196
	larvae3	140.085	133.967	125.117			larvae3	193.655	204.402	200.449			larvae3	212.5	185.55	208.91			larvae3	101.88	81.84	89.35			larvae3	349.32	200.48	186.04		larvae3	248.448	261.745	246.814		larvae3	253.98	237.9	246.12		larvae3	5668.22	4789.33	4875.57		larvae3	71.898	79.281	82.213
	larvae4	131.465	121.869	99.89			larvae4	204.678	194.307	202.691			larvae4	225.1	219.65	204.98			larvae4	102.51	95.13	92.33			larvae4	382.41	191.99	189.64		larvae4	270.524	242.473	250.446		larvae4	251.44	267.4	267.53		larvae4	6586	6000.89	4822.23		larvae4	74.931	75.443	82.726
	larvae5	153.23	139.348	112.878			larvae5	193.109	203.757	215.411			larvae5	184.9	223.06	209.92			larvae5	82.58	108.13	94.64			larvae5	336.32	187.79	191.75		larvae5	239.795	243.452	256.471		larvae5	213.77	268.35	280.98		larvae5	2610.22	7073.77	4390.89		larvae5	81.574	79.274	72.195
	larvae6	145.612	126.881	134.411			larvae6	203.966	201.279	220.13			larvae6	199.91	213.47	228.63			larvae6	88.75	89.59	102.07			larvae6	353.08	188.39	196.48		larvae6	238.96	258.226	269.644		larvae6	235.99	238.63	275.12		larvae6	4698.66	3342.21	6325.34		larvae6	81.747	66.962	69.695
	larvae7	126.183	119.845	125.249			larvae7	197.82	190.892	194.101			larvae7	208.47	206.25	214.85			larvae7	92.52	86.4	70.04			larvae7	349.95	194.08	184.26		larvae7	242.422	252.377	258.298		larvae7	230.55	220.27	246.69		larvae7	4708.44	5795.56	5087.12		larvae7	79.05	85.106	76.064
	larvae8	132.709	129.297	117.201			larvae8	211.677	199.034	179.338			larvae8	214.08	198	203.04			larvae8	89.04	76.48	94.13			larvae8	375.66	191.69	178.71		larvae8	249.518	248.64	236.43		larvae8	243.49	211.02	236.29		larvae8	5574.23	3441.77	5316.45		larvae8	85.677	70.677	77.949
	larvae9	123.332	129.969	111.612			larvae9	205.694	209.456	195.962			larvae9	226.21	191.33	218.5			larvae9	98.59	111.41	89.22			larvae9	384.93	202.14	191.34		larvae9	259.982	255.053	253.872		larvae9	247.23	258.23	255.56		larvae9	5299.56	8362.66	3705.79		larvae9	81.228	75.324	73.255
	larvae10	118.698	117.042	109.229			larvae10	196.151	206.592	196.287			larvae10	222.6	217.08	215.4			larvae10	102.94	119.93	79.53			larvae10	377.55	197.19	178.57		larvae10	236.502	250.321	234.616		larvae10	252.4	247.66	242.79		larvae10	5706.67	8848	7972		larvae10	78.837	76.758	77.805
	larvae11	101.434	128.376	117.218			larvae11	185.329	197.794	189.613			larvae11	239.31	200.53	209.22			larvae11	85.39	96.24	100.76			larvae11	372.52	192.72	187.21		larvae11	238.128	256.193	245.935		larvae11	232.48	235.45	251.19		larvae11	3108	7157.34	6358.67		larvae11	82.79	65.238	65.41
	larvae12	99.9163	127.479	110.905			larvae12	190.381	194.48	224.659			larvae12	215.42	220.86	220.56			larvae12	118.31	97.76	113.7			larvae12	372.58	199.33	179.84		larvae12	216.068	269.656	235.588		larvae12	249.5	267.38	238.86		larvae12	8648	6119.1	4823.12		larvae12	72.665	79.965	83.747
	larvae13	122.478	135.993	126.9			larvae13	188.683	210.394	187.959			larvae13	209.61	220.61	202.21			larvae13	69.83	91.58	117.52			larvae13	322.64	187.64	194.73		larvae13	201.29	254.863	246.809		larvae13	193.02	246.79	256.62		larvae13	1148.67	5815.11	7546.67		larvae13	55.493	80.525	79.557
	larvae14	124.508	134.283	106.925			larvae14	196.84	224.123	200.489			larvae14	236.17	234.35	232.34			larvae14	117.26	108.59	122.95			larvae14	383.15	197.49	185.13		larvae14	233.639	268.778	247.762		larvae14	253.08	266.41	267.39		larvae14	7535.11	6279.12	9421.33		larvae14	85.711	81.407	82.547
	larvae15			116.128			larvae15			202.976			larvae15			206.36			larvae15			91.64			larvae15			191.64		larvae15			243.296		larvae15			253.87		larvae15			11718		larvae15			70.481
	larvae16			114.263			larvae16			224.899			larvae16			208.47			larvae16			100.64			larvae16			193.74		larvae16			246.436		larvae16			271.27		larvae16			8965.33		larvae16			93.503
	larvae17			105.398			larvae17			199.656			larvae17			230.87			larvae17			124.76			larvae17			183.71		larvae17			235.391		larvae17			240.03		larvae17			4741.33		larvae17			76.753
	larvae18			104.796			larvae18			202.015			larvae18			211.2			larvae18			100.87			larvae18			188.22		larvae18			251.205		larvae18			251.14		larvae18			5397.33		larvae18			63.432
	larvae19			110.898			larvae19			201.025			larvae19			219.65			larvae19			99.23			larvae19			188.71		larvae19			250.507		larvae19			241.8		larvae19			8988.22		larvae19			71.964
	larvae20			105.4			larvae20			211.292			larvae20			203.92			larvae20			90.77			larvae20			197.92		larvae20			250.542		larvae20			280.49		larvae20			9408		larvae20			82.007
	larvae21			110.591			larvae21			199.427			larvae21			221.27			larvae21			84.31			larvae21			189.43		larvae21			250.334		larvae21			240.56		larvae21			6680.87		larvae21			84.583
	larvae22			119.602			larvae22			172.512			larvae22			202.52			larvae22			92.47			larvae22			164.48		larvae22			208.977		larvae22			208.05		larvae22			5123.56		larvae22			76.513
	larvae23			124.884			larvae23			189.78			larvae23			175.5			larvae23			104			larvae23			171.94		larvae23			215.232		larvae23			230.32		larvae23			6689.76		larvae23			86.414
	larvae24			101.147			larvae24			168.646			larvae24			196.35			larvae24						larvae24			166.84		larvae24			216.416		larvae24			271.55		larvae24			4504		larvae24			81.977
	larvae25			114.688			larvae25			189.5			larvae25			188.13			larvae25						larvae25			191.1		larvae25			255.886		larvae25			254.41		larvae25			4133.33		larvae25			78.563
	aver.	125.98	130.027	115.024			aver.	197.074	202.935	198.668			aver.	213.454	210.746	209.508			aver.	96.8071	96.9671	97.363			aver.	363.943	192.994	185.42		aver.	242.037	254.414	244.096		aver.	238.696	247.073	251.463		aver.	5121.48	6115.39	6364.76		aver.	77.4647	75.5994	78.2136
	s.d	15.7745	10.2251	9.03291			s.d	7.58026	8.38661	13.9726			s.d	16.2748	14.0777	12.9216			s.d	13.5196	12.3921	13.0489			s.d	18.9684	7.55255	8.71984		s.d	17.9473	8.67313	14.3591		s.d	17.9107	18.5568	17.633		s.d	1980.64	1677.91	2036.5		s.d	7.84151	6.04963	6.87537

## Sheet: Fig. 2
	Figure2c	calculated %				Figure2e
		affected	non-affected				strong	mild	non-affected
	Control	29	71			Control	0	7	93
	10MTX	57	43			10MTX	7	43	50
	50MTX	77	23			50MTX	23	42	35
		raw data				raw data
		affected	non-affected				Strong	Mild	non-affected
	Control	4	10			Control	0	1	13
	10mg/kg	8	6			10mg/kg	1	6	7
	50mg/kg	20	6			50mg/kg	6	11	9

## Sheet: Fig.3
	Figure3a	calculated %								Figure3b				Figure3c
		tRNA	misc_RNA	miRNA	snoRNA	snRNA	rRNA			tRNAs	%			rRNA	%
	Cntrl-1	10.9118	0.160782	3.50565	0.478274	1.23232	83.7112			tRNA-GluCUC	62.3509			mtrRNA-12s	0.315894
	Cntrl-2	11.0905	0.573066	5.46098	0.65734	1.33153	80.8866			tRNA-AspGUC	6.25778			mtrRNA-16s	1.07718
	Cntrl-3	6.13593	0.990787	2.55519	0.15644	1.5644	88.5973			tRNA-GlyGCC	5.93598			rRNA-5s	0.713375
	MTX-1	39.4218	0.092335	2.36376	0.554007	1.30276	56.2653			tRNA-GlyUCC	4.66062			rRNA-5.8s	12.1611
	MTX-2	11.447	0.033031	0.864052	0.455188	0.440284	86.7605			tRNA-LysCUU	2.68959			rRNA-18s	34.391
	MTX-3	26.1375	0.228548	1.64139	1.10118	1.01808	69.8733			tRNA-GlyCCC	2.21418			rRNA-28s	51.3415
										tRNA-GluUUC	1.93939
										tRNA-AsnGUU	1.40979
										tRNA-AlaUGC	1.21446
										others	11.3274

## Sheet: Fig.4
	Figure4c	calculated %						Figure4d								Figure4e
	Percentage of 5' halves relative to their corresponding 3’ halves							Length of mapped tRNAs								Read's coverage for tRNA-Asp-GUC				Read size distribution tRNA-Asp-GUC									Read's coverage for tRNA-Gly-GCC				Read's size distribution tRNA-Asp-GUC									Read's coverage for tRNA-Lys-CUU				Read's size distribution tRNA-Lys-CUU
		Control			aver.	s.d		read length	Control			aver.	s.d.			position in tRNA	Control	MTX		read length	Control			aver.	s.d.				position in tRNA	Control	MTX		read length	Control			aver.	s.d.				position in tRNA	Control	MTX		read length	Control
	tRNA-GluCUC	96.4363	93.1953	96.7033	95.4449	1.95284		18	3.03	4.92	6.25	4.73333	1.6181			1	1613.53	14383.4		18	5.56465	21.6216	13.6364	13.6075	8.02852				1	4776.23	19009.2		18	0.768574	3.92157	4	2.89671	1.84344				1	556.843	4587.97		18	4.32692	0*	0*
	tRNA-AspGUC	59.2832	43.5897	54.1667	52.3466	8.00351		19	2.86	4.67	4.09	3.87333	0.924247			2	1848.41	14715.4		19	2.12766	2.7027	18.1818	7.67073	9.10741				2	4965.13	19126.3		19	1.96413	17.6471	0	6.53706	9.67153				2	604.332	4675.26		19	3.36538	0*	0*
	tRNA-GlyGCC	81.0039	75	72.2222	76.0754	4.48853		20	1.65	3.53	2.4	2.52667	0.946379			3	1848.41	14999		20	4.74632	18.9189	4.54545	9.40356	8.24115				3	5946.12	19570.6		20	1.87874	5.88235	0	2.58703	3.00446				3	604.332	5463.55		20	2.40385	0*	0*
	tRNA-GlyUCC	84.4972	100	100	94.8324	8.95055		21	2.24	6.43	12.5	7.05667	5.15863			4	1848.41	15077.7		21	1.14566	2.7027	0	1.28279	1.35656				4	5946.12	19570.6		21	3.15969	0	28	10.3866	15.3353				4	1143.9	5463.55		21	3.84615	7.692307*	0*
	tRNA-LysCUU	74.0909	35.7143	16.6667	42.1573	29.2493		22	8.98	14.5	13.22	12.2333	2.88924			5	1848.41	15077.7		22	12.9296	18.9189	27.2727	19.7071	7.20396				5	5946.12	19570.6		22	10.8454	11.7647	0	7.53671	6.54315				5	1143.9	5463.55		22	5.28846	3.846154*	0*
	tRNA-GlyCCC	56.5614	43.75	37.5	45.9371	9.71707		23	6.85	12.99	13.46	11.1	3.6881			6	1848.41	15077.7		23	7.69231	13.5135	0	7.06861	6.77831				6	5946.12	19570.6		23	1.53715	1.96078	0	1.16598	1.03174				6	1143.9	5463.55		23	7.69231	38.46154*	91.66666*
	tRNA-GluUUC	75.5298	100	100	91.8433	14.1279		24	6.04	8.58	13.46	9.36	3.77099			7	1848.41	15077.7		24	5.56465	0	4.54545	3.37003	2.96269				7	5946.12	19570.6		24	2.56191	3.92157	0	2.16116	1.99126				7	1143.9	5463.55		24	2.88462	0*	0*
	tRNA-AlaUGC	8.99743	0	26.3158	11.7711	13.3754		25	4.68	7.06	7.69	6.47667	1.58752			8	1848.41	15085.7		25	4.74632	0	18.1818	7.64271	9.43061				8	5946.12	19570.6		25	1.70794	9.80392	48	19.8373	24.7233				8	1143.9	5463.55		25	12.9808	0*	0*
	tRNA-AsnGUU	57.0085	36	16.6667	36.5584	20.1767		26	12.73	16.14	14.42	14.43	1.70502			9	1848.41	15104.5		26	0.981997	0	0	0.327332	0.566956				9	5952.9	19570.6		26	10.9308	17.6471	12	13.526	3.60879				9	1210.26	5463.55		26	15.8654	0*	0*
								27	11.41	10.34	6.97	9.57333	2.31716			10	1848.41	15104.5		27	11.9476	0	13.6364	8.528	7.43357				10	6065.27	19570.6		27	21.0931	27.451	8	18.848	9.91793				10	1210.26	5463.55		27	8.65385	34.61538*	0*
		MTX			aver.	s.d		28	18.22	3.53	1.2	7.65	9.22772			11	1848.41	15104.5		28	24.3863	18.9189	0	14.4351	12.7965				11	6233.81	19570.6		28	36.0376	0	0	12.0125	20.8063				11	1210.26	5463.55		28	8.17308	0*	0*
	tRNA-GluCUC	99.4435	99.0581	97.2892	98.5969	1.14883		29	14.12	1.01	0.24	5.12333	7.80085			12	1858.59	15104.5		29	14.0753	0	0	4.69176	8.12637				12	6233.81	19570.6		29	5.807	0	0	1.93567	3.35267				12	1210.26	5463.55		29	16.3462	0*	8.333333*
	tRNA-AspGUC	97.0655	85.3821	92.3077	91.5851	5.87512		30	3.47	0.76	0	1.41	1.82403			13	1858.59	15104.5		30	4.09165	0	0	1.36388	2.36232				13	6240.6	19604.2		30	1.62254	0	0	0.540848	0.936777				13	1210.26	5532.8		30	1.44231	15.38461*	0*
	tRNA-GlyGCC	95.22	93.3814	98.1308	95.5774	2.39482		31	0.06	0.13	0	0.0633333	0.0650641			14	2027.13	15104.5		31	0	2.7027	0	0.900901	1.56041				14	6240.6	19604.2		31	0.0853971	0	0	0.0284657	0.049304				14	1210.26	5532.8		31	0	0*	0*
	tRNA-GlyUCC	92.3628	90.0542	97.7528	93.3899	3.95073		32	0.01	0.13	0.96	0.366667	0.517333			15	2027.13	15104.5		32	0	0	0	0	0				15	6240.6	19610.9		32	0	0	0	0	0				15	1210.26	5532.8		32	0	0*	0*
	tRNA-LysCUU	95.5947	86.4407	72.5	84.8451	11.6297		33	0.86	0.5	1.92	1.09333	0.738196			16	1846.53	14816.2		33	0	0	0	0	0				16	6111.27	19624.3		33	0	0	0	0	0				16	1210.26	5528.77		33	6.73077	0*	0*
	tRNA-GlyCCC	58.9744	80.9069	90.9091	76.9301	16.3346		34	2.73	3.15	1.2	2.36	1.0263			17	1790.35	14814.9		34	0	0	0	0	0				17	6077.35	19624.3		34	0	0	0	0	0				17	1210.26	5805.8
	tRNA-GluUUC	87.1981	95.6291	87.5	90.1091	4.7829		35	0.07	0.38	0	0.15	0.202237			18	1637.28	14738.4		35	0	0	0	0	0				18	6050.22	19523.6		35	0	0	0	0	0				18	1210.26	5805.8
	tRNA-AlaUGC	28.7356	4.64286	25	19.4595	12.9668		36	0	1.26	0	0.42	0.727461			19	1623.71	14738.4		36	0	0	0	0	0				19	6023.08	19506.2		36	0	0	0	0	0				19	1210.26	5734.85		read length	MTX
	tRNA-AsnGUU	85.1562	61.5044	52	66.2202	17.0738										20	1565.77	14734.3											20	5769.73	19463.2											20	1176.34	5776.26		18	0	0.31746	0*
																21	1548.81	14509.1											21	5766.34	19463.2											21	1118.4	5765.52		19	0	0	0*
								read length	MTX			aver.	s.d.			22	1419.36	14507.8		read length	MTX			aver.	s.d.				22	5735.81	19316.6		read length	MTX			aver.	s.d.				22	1111.61	5749.41		20	0	0	2.5*
								18	0.02	0.64	0.6	0.42	0.346987			23	1419.36	14507.8		18	0	2.88535	4.67836	2.52124	2.36034				23	5345.83	19037.5		18	0	0.418848	0	0.139616	0.241822				23	1064.12	5468.1		21	0	0.740741	0*
								19	0.04	0.79	1.28	0.703333	0.624526			24	1419.36	14012.2		19	0	2.2779	2.92398	1.73396	1.53601				24	4529.63	17575.6		19	0	1.15183	0	0.383944	0.665011				24	952.188	5300.94		22	0	1.5873	0*
								20	0.35	0.96	0.9	0.736667	0.336204			25	1290.46	13767.8		20	0.738636	5.5429	0	2.09385	3.00971				25	2145.47	14934.1		20	1.60535	0.366492	0	0.657281	0.841253				25	935.227	5281.92		23	2.95359	8.04233	2.5*
								21	0.36	0.65	1.21	0.74	0.432088			26	448.605	13171		21	0	2.05011	0.584795	0.878303	1.0561				26	632.203	10897.3		21	0	1.09948	0	0.366492	0.634783				26	870.779	5146.29		24	0	1.37566	0*
								22	1.98	2.72	3.62	2.77333	0.8213			27	306.14	12450.9		22	0	1.13895	1.16959	0.769514	0.666595				27	64.4483	9574.75		22	2.20736	4.29319	0	2.16685	2.14688				27	115.329	3577.93		25	1.68776	8.88889	5*
								23	1.21	4.31	2.03	2.51667	1.60628			28	241.692	12330		23	1.875	2.42977	4.67836	2.99438	1.48452				28	10.1761	6381.77		23	0	0.52356	0	0.17452	0.302278				28	111.936	3167.43		26	0.421941	1.37566	17.5*
								24	0.78	2.15	3.62	2.18333	1.42029			29	185.509	11049.3		24	0.511364	2.05011	0.584795	1.04876	0.867977				29	10.1761	3721.88		24	0	0.314136	1.45985	0.59133	0.768388				29	111.936	2965.44		27	2.95359	11.8519	0*
								25	0.95	2.84	2.64	2.14333	1.03828			30	420.417	6860.64		25	0	2.05011	0	0.683371	1.18363				30	6.78403	285.615		25	2.34114	5.13089	1.45985	2.97729	1.91642				30	125.505	2272.75		28	5.06329	7.51323	0*
								26	4.04	15.21	6.86	8.70333	5.80867			31	430.593	91.5468		26	0	3.34093	6.43275	3.25789	3.21718				31	241.692	97.8103		26	6.48829	6.33508	9.48905	7.43747	1.77837				31	67.8403	562.111		29	16.8776	27.8307	25*
								27	3.6	13.08	2.64	6.44	5.77041			32	457.729	91.5468		27	3.80682	4.63174	2.33918	3.59258	1.1612				32	268.828	22.8265		27	15.1171	22.7225	6.56934	14.803	8.08116				32	20.3521	554.055		30	10.9705	10.3704	0*
								28	8.38	15.06	11.68	11.7067	3.34008			33	279.004	20.1411		28	3.29546	16.1731	4.09357	7.85405	7.21557				33	268.828	22.8265		28	20.9365	24.8167	17.5182	21.0905	3.65169				33	47.4882	554.055		31	3.5865	14.9206	27.5*
								29	7.84	13.36	14.92	12.04	3.72			34	279.004	32.2257		29	5.51136	10.0987	5.84795	7.15268	2.55689				34	268.828	37.5967		29	7.49164	4.71204	10.219	7.47422	2.75351				34	47.4882	554.055		32	16.8776	2.6455	17.5*
								30	12.72	17.68	19.82	16.74	3.64214			35	568.708	46.9958		30	3.40909	5.08732	2.33918	3.61186	1.38525				35	279.004	44.3103		30	7.69231	20.5759	21.8978	16.722	7.84784				35	47.4882	554.055		33	38.6076	2.53968	2.5*
								31	6.34	5.64	10.47	7.48333	2.6101			36	599.236	138.085		31	3.80682	15.186	9.35673	9.44986	5.69018				36	279.004	44.3103		31	8.02676	3.71728	19.708	10.484	8.27373				36	64.4483	554.055
								32	10.02	1.76	11	7.59333	5.07552			37	599.236	147.484		32	9.03409	7.36522	34.5029	16.9674	15.2091				37	292.572	46.9958		32	25.0167	3.82199	11.6788	13.5058	10.7148				37	64.4483	554.055
								33	32.51	1.84	6.18	13.51	16.597			38	609.412	368.682		33	67.1023	17.0843	20.4678	34.8848	27.9524				38	292.572	46.9958		33	2.34114	0	0	0.780379	1.35166				38	64.4483	554.055		Obs: highlighted values (blue) were not cosidered because the number of reads for this tRNA were lower than the other reads, therefore, highlighted values maight not be representing the size distribution
								34	8.75	1.11	0.53	3.46333	4.58756			39	609.412	368.682		34	0.909091	0.303721	0	0.40427	0.462811				39	292.572	56.395		34	0.735786	0	0	0.245262	0.424806				39	64.4483	562.111
								35	0.08	0.19	0	0.09	0.0953939			40	653.508	507.196		35	0	0	0	0	0				40	316.316	101.163		35	0	0	0	0	0				40	64.4483	562.111
								36	0.02	0.01	0	0.01	0.01			41	653.508	652.423		36	0	0.303721	0	0.10124	0.175353				41	445.642	273.072		36	0	0	0	0	0				41	71.2323	562.111
																42	653.508	652.423											42	499.914	287.843											42	1676.98	854.729
																43	656.9	692.713											43	503.306	287.843											43	1676.98	854.729
																44	656.9	698.084											44	503.306	287.843											44	1687.16	1201.01
																45	840.499	818.823											45	503.306	287.843											45	1687.16	1201.01
																46	935.751	818.823											46	503.306	422.328											46	1687.16	1201.01
																47	959.495	818.823											47	278.575	408.901											47	1687.16	975.017
																48	949.319	818.823											48	278.575	408.901											48	1704.12	976.36
																49	690.668	798.682											49	261.615	403.53											49	1704.12	976.36
																50	690.668	798.682											50	278.575	403.53											50	1738.04	984.416
																51	922.431	793.311											51	566.521	403.53											51	1738.04	984.416
																52	1010.9	804.953											52	586.873	403.53											52	1724.47	707.389
																53	1250.68	1235.18											53	1188.55	653.993											53	1700.73	707.389
																54	1409.86	1212.35											54	1416.64	660.707											54	1714.29	699.332
																55	1379.33	1212.35											55	1436.99	660.707											55	1714.29	699.332
																56	1976.56	1237.86											56	1453.95	672.791											56	1787.44	699.332
																57	1962.99	1197.8											57	1453.95	672.791											57	1787.44	699.332
																58	1962.99	1197.8											58	1426.82	672.791											58	1739.95	699.332
																59	1962.99	1197.8											59	1379.33	659.364											59	1743.34	699.332
																60	1962.99	990.028											60	1379.33	649.965											60	1770.48	699.332
																61	1962.99	990.028											61	1362.37	648.622											61	1710.9	693.961
																62	1962.99	981.971											62	1229.65	635.195											62	512.001	460.425
																63	1949.42	981.971											63	1229.65	590.427											63	505.217	459.082
																64	1949.42	826.002											64	1229.65	590.427											64	505.217	453.711
																65	1806.53	770.492											65	1229.65	590.427											65	505.217	453.711
																66	1742.08	631.978											66	1229.65	578.342											66	505.217	437.598
																67	1489.97	631.978											67	1229.65	578.342											67	505.217	437.598
																68	1425.24	618.551											68	1229.65	522.381											68	505.217	429.542
																69	1425.24	618.551											69	997.889	410.461											69	280.485	417.457
																70	1425.24	618.551											70	997.889	410.461											70	280.485	406.715
																71	499.762	165.413											71	733.963	410.461											71	280.485	406.715
																72	499.762	117.067																								72	280.485	406.715
																																										73	280.485	373.139
[truncated: 2 more columns]

## Sheet: Fig.5
	Figure5a	calculated %									Figure5b	calculated %												Figure 5c
																															Genes	Efficiency	Type
	Relative abundance of RNA methylation at sperm RNAs (20-50nt)											Relative abundance of RNA methylation at sperm RNAs (50-90nt)																			ACTB	2	HKG
		Control		aver.	s.d.								Control		aver.	s.d.															TUBB	2	HKG
	Am	0.005527	0.008919	0.007223	0.00239851							Am	0.008173	0.009471	0.008822	0.000917825															UBCE	2	HKG
	Cm	0.000325	0.00327	0.0017975	0.00208243							Cm	0.004303	0.002986	0.0036445	0.00093126															GHR_F	2	GOI	F: Full
	Gm	-0.00176	0.002311	0.0002755	0.00287863							Gm	0.002976	0.002499	0.0027375	0.00033729															GHR_Tr	2	GOI	Tr: Truncate
	m2'2G	0.005546	0.003368	0.004457	0.00154008							m2'2G	0.007563	0.007004	0.0072835	0.000395273
	m7G	0.036669	0.024748	0.0307085	0.00842942							m7G	0.009006	0.009145	0.0090755	9.82878e-05									Housekeeping genes (HKGs)
	m2G	0.018703	0.003509	0.011106	0.0107438							m2G	0.022598	0.022375	0.0224865	0.000157685									EF1						RPL7
	m1A	0.136385	0.068923	0.102654	0.0477028							m1A	0.452752	0.361963	0.407357	0.0641975									Sample_ID	Name	Cq mean	△Cq	E^△Cq		Sample_ID	Name	Cq mean	△Cq	E^△Cq		Geomean of HKGs
	m5C	0.139924	0.106567	0.123245	0.023587							m5C	0.364572	0.320681	0.342627	0.0310356									C1	Control	20.659	0.497313	1.41158		C1	Control	20.7293	0.0996783	1.07153		1.22986
																									C2	Control	19.4229	1.73342	3.32515		C2	Control	20.2533	0.575617	1.49031		2.2261
																									C3	Control	22.1489	-0.992567	0.502583		C3	Control	21.8465	-1.01758	0.493945		0.498245
		MTX		aver.	s.d.								MTX		aver.	s.d.									C4	Control	22.6024	-1.44607	0.367019		C4	Control	21.6116	-0.782601	0.581318		0.461903
	Am	0.009439	0.009841	0.00964	0.000284257							Am	0.004968	0.006224	0.005596	0.000888126									C5	Control	21.2045	-0.0481146	0.967199		C5	Control	20.5114	0.317584	1.24624		1.09789
	Cm	0.005024	0.003594	0.004309	0.00101116							Cm	0.004801	0.005146	0.0049735	0.000243952									C6	Control	20.6408	0.515597	1.42959		C6	Control	20.3455	0.483449	1.39808		1.41375
	Gm	0.003436	0.001877	0.0026565	0.00110238							Gm	0.00249	0.002937	0.0027135	0.000316077									C7	Control	21.4159	-0.259574	0.835335		C7	Control	20.5051	0.323849	1.25167		1.02253
	m2'2G	0.004081	0.004303	0.004192	0.000156978							m2'2G	0.01357	0.012611	0.0130905	0.000678115									T1	MTX	19.0069	2.14941	4.43646		T1	MTX	20.5114	0.317584	1.24624		2.35136
	m7G	0.027124	0.027162	0.027143	2.68701e-05							m7G	0.013649	0.012989	0.013319	0.00046669									T2	MTX	18.9013	2.25501	4.77338		T2	MTX	20.3455	0.483449	1.39808		2.58333
	m2G	0.01125	0.007544	0.009397	0.00262054							m2G	0.032055	0.031132	0.0315935	0.00065266									T3	MTX	18.8626	2.29374	4.90326		T3	MTX	20.5051	0.323849	1.25167		2.47734
	m1A	0.129485	0.102086	0.115785	0.019374							m1A	0.787706	0.656908	0.722307	0.0924882									T4	MTX	19.2957	1.86064	3.63168		T4	MTX	20.5199	0.309104	1.23894		2.12119
	m5C	0.208401	0.173299	0.19085	0.0248209							m5C	0.523494	0.542694	0.533094	0.0135765									T5	MTX	21.2844	-0.128018	0.915088		T5	MTX	20.8805	-0.0515067	0.964928		0.939677
																									T6	MTX	20.2539	0.902495	1.8693		T6	MTX	20.7279	0.101095	1.07259		1.41597
																									T7	MTX	19.2521	1.90429	3.74324		T7	MTX	20.4969	0.332102	1.25885		2.17075
																									T8	MTX	20.2777	0.878605	1.8386		T8	MTX	20.125	0.703938	1.62894		1.7306
	Sample	A	Am	m1A	Am/A	m1A/A						Sample	A	Am	m1A	Am/A	m1A/A								Average Ctrl	21.1563					Average Ctrl	20.829
	Control1	265351	1466.52	36189.7	0.00552672	0.136385						Control1	2.47255e+06	20207.7	1.11945e+06	0.00817283	0.452752
	Control2	1.44697e+06	12905.2	99729.7	0.00891881	0.0689232						Control2	1.896e+06	17957.4	686282	0.0094712	0.361963
	MTX1	1.3356e+06	12606.5	172941	0.00943883	0.129485						MTX1	2.81941e+06	14007.4	2.22086e+06	0.00496822	0.787706
	MTX2	875044	8611.04	89329.9	0.00984069	0.102086						MTX2	2.70246e+06	16820.5	1.77527e+06	0.00622412	0.656908								TRMT6							DNMT2							NSUN2
																									Sample_ID	Name	Cq mean	△Cq	E^△Cq	Fold-change		Sample_ID	Name	Cq mean	△Cq	E^△Cq	Fold-change		Sample_ID	Name	Cq mean	△Cq	E^△Cq	Fold-change
																									C1	Control	30.9749	-0.157672	0.89647	0.72892		C1	Control	32.4317	-1.5942	0.331206	0.269304		C1	Control	27.4046	0.188183	1.13933	0.926388
	Sample	G	Gm	Gm/G								Sample	G	Gm	Gm/G										C2	Control	28.6994	2.11786	4.34051	1.94983		C2	Control	28.9792	1.85836	3.62594	1.62883		C2	Control	26.698	0.894751	1.85929	0.835223
	Control1	295269	-519.679	-0.00176002								Control1	2.78443e+06	8286.13	0.00297588										C3	Control	30.8201	-0.00287465	0.998009	2.00305		C3	Control	30.5558	0.281676	1.21561	2.43977		C3	Control	29.3641	-1.77138	0.292928	0.587919
	Control2	1.27451e+06	2945.44	0.00231104								Control2	1.9949e+06	4985.3	0.00249902										C4	Control	33.5464	-2.72918	0.150812	0.3265		C4	Control	33.4449	-2.60736	0.164099	0.355266		C4	Control	28.7122	-1.11942	0.460278	0.996481
	MTX1	1.4792e+06	5082.69	0.00343611								MTX1	3.53111e+06	8791.05	0.0024896										C5	Control	31.5607	-0.743442	0.597313	0.544055		C5	Control	32.1405	-1.30301	0.405281	0.369145		C5	Control	26.797	0.795708	1.73593	1.58115
	MTX2	830712	1558.91	0.0018766								MTX2	2.97275e+06	8732.21	0.00293742										C6	Control	30.5822	0.235002	1.17691	0.832475		C6	Control	29.4315	1.40605	2.65011	1.87453		C6	Control	26.7055	0.887256	1.84965	1.30834
																									C7	Control	29.5369	1.2803	2.4289	2.37539		C7	Control	28.879	1.95848	3.88653	3.80091		C7	Control	27.4678	0.124907	1.09044	1.06642
																									T1	MTX	28.1683	2.64896	6.27214	2.66745		T1	MTX	27.1937	3.64386	12.5001	5.31609		T1	MTX	26.0747	1.51807	2.86408	1.21805
	Sample	G	m2G	m2'2G	m7G	m2G/G	m2'2G/G	m7G/G				Sample	G	m2G	m2'2G	m7G	m2G/G	m2'2G/G	m7G/G						T2	MTX	28.2212	2.59606	6.04631	2.34051		T2	MTX	27.2911	3.54645	11.6839	4.52282		T2	MTX	25.9239	1.66886	3.17963	1.23083
	Control1	295269	5522.49	1637.59	10827.3	0.0187033	0.0055461	0.0366695				Control1	102442	2314.98	774.8	922.628	0.0225979	0.00756327	0.00900631						T3	MTX	27.3246	3.49261	11.2559	4.54353		T3	MTX	27.0868	3.7507	13.4608	5.43357		T3	MTX	25.9215	1.6712	3.1848	1.28557
	Control2	1.27451e+06	4509.4	3808.07	31541.5	0.00353814	0.00298787	0.0247479				Control2	71597.6	1601.97	501.464	654.794	0.0223746	0.00700392	0.00914547						T4	MTX	31.059	-0.241743	0.845723	0.398703		T4	MTX	28.463	2.37451	5.18561	2.44468		T4	MTX	30.7011	-3.10836	0.115955			Removed: outlier
	MTX1	1.4792e+06	16641.4	6036.13	40121.8	0.0112503	0.00408067	0.027124				MTX1	133255	4271.51	1808.23	1818.74	0.0320552	0.0135697	0.0136486						T5	MTX	31.2596	-0.442331	0.735945	0.783189		T5	MTX	30.3099	0.527631	1.44156	1.5341		T5	MTX	28.5772	-0.984422	0.505428	0.537874
	MTX2	830712	6267.17	3574.75	22564	0.00754434	0.00430324	0.0271623				MTX2	110052	3426.18	1387.87	1429.43	0.0311322	0.012611	0.0129886						T6	MTX	30.8199	-0.00265244	0.998163	0.704931		T6	MTX	28.8649	1.97259	3.92473	2.77175		T6	MTX	27.9347	-0.341937	0.788981	0.557201
																									T7	MTX	28.1159	2.70132	6.50397	2.99618		T7	MTX	27.223	3.61455	12.2486	5.64258		T7	MTX	26.7149	0.877834	1.83761	0.846533
																									T8	MTX	29.2705	1.54676	2.92161	1.68821		T8	MTX	28.5363	2.30122	4.92874	2.848		T8	MTX	27.3226	0.270099	1.20589	0.696805
	Sample	C	Cm	m5C	Cm/C	m5C/C						Sample	C	Cm	Cm/C
	Control1	259045	84.1113	36246.6	0.000324698	0.139924						Control1	1.94694e+06	8378.38	0.00430336										Average Ctrl	30.8172	Mean	Control	1			Average Ctrl	30.8375	Mean	Control	1			Average Ctrl	27.5927	Mean	Control	1
	Control2	919075	3005.27	97943.3	0.00326989	0.106567						Control2	1.52568e+06	4556.11	0.00298629													MTX	1.53969						MTX	3.48632						MTX	0.857434
	MTX1	1.0394e+06	5222.1	216612	0.00502414	0.208401						MTX1	2.50727e+06	12036.2	0.00480052												s.d	Control	1.24464					SD	Control	1.9145					SD	Control	0.323411
	MTX2	585084	2101.61	101394	0.00359198	0.173299						MTX2	2.14052e+06	11015.6	0.00514622													MTX	1.40614						MTX	1.59543						MTX	0.32947
													C	m5C	m5C/C
												C50-90-1	101577	37032.1	0.364572
												C50-90-2	78190.2	25074.1	0.320681
												M50-90-1	134180	70242.7	0.523494
												M50-90-2	112636	61127	0.542694

## Sheet: Fig.6
Figure6a	Ceratohyal length															Figure6b	calculated %
	20 -50 nt RNA fraction					50 -90 nt RNA fraction					20 -90 nt RNA fraction							20 -50 nt RNA fraction				50 -90 nt RNA fraction				20 -90 nt RNA fraction
	Control_Inj	10MTX_Inj	50MTX_Inj			Control_Inj	10MTX_Inj	50MTX_Inj			Control_Inj	10MTX_Inj	50MTX_Inj						Affected	Non Affected			Affected	Non affected			Affected	Non Affected
	409.12	397.05	335.07			380.04	319.09	306.6			318.69	331.73	328.88					Control_Inj	10	90		Control_Inj	16	84		Control_Inj	15	85
	409.15	338.08	333.27			369.61	310.24	304.93			374.03	324.48	355.46					10MTX_Inj	42	58		10MTX_Inj	26	74		10MTX_Inj	43	57
	410.74	359.47	307.96			380.19	293.35	304			374.03	324.48	320.89					50MTX_Inj	34	66		50MTX_Inj	24	76		50MTX_Inj	42	58
	437.52	317.76	313.18			363.88	306.63	283.04			358.61	316.04	383.87
	410.96	290.48	361.59			385.22	318.59	282.81			388.08	324.4	333.33
	428.24	350.42	349.71			381.1	306.81	320.93			341.84	324.4	315.4				raw data: number of larvae
	434.2	307.1	354.7			378.89	293.96	318.73			341.84	299.26	339.82
	435.91	275.27	375.93			353.68	295.33	340.69			363.55	272.58	330.6						Affected	Non Affected			Affected	Non Affected			Affected	Non Affected
	429.63	333.05	349.36			388.27	310.71	339.76			363.55	310.17	318.68					Control_Inj	5	44		Control_Inj	4	21		Control_Inj	4	23
	416.59	343.18	383.16			356.58	339.8	285.34			423.3	313.03	337.4					10MTX_Inj	23	32		10MTX_Inj	6	17		10MTX_Inj	16	21
	413.68	318.17	342.84			369.09	333.67	288			392.32	289.79	308.04					50MTX_Inj	12	23		50MTX_Inj	6	19		50MTX_Inj	21	29
	437.79	323.96	318.12			426.61	292.07	314.39			362.55	324.47	311.23
	414.59	314.53	344.08			363.24	325.97	319.93			357.96	303.12	323.16
	446.49	343.24	326.62			362	293.56	283.27			374.07	303.12	326.74
	393.03	311.76	344.66			363.05	303.06	294.37			372.49	412.15	283.43
	413.45	347.05	314.34			354.23	289.18	288.31			358.43	386.77	340.63
	400.29	274.59	366.33			378.37	318.35	334.06			411.91	342	307.37
	408.19	309.2	351.96			381.99	309.98	335.85			380.65	336.03	315.06
	421.31	299.71	361.63			371.37	311.08	309.98			372.99	365.32	326.89
	409.34	268.29	318.41			408.62	309.05	261.95			365.75	329.14	316.62
	405.77	344.14	303.2			390.56	279.1	269.81			383.66	342.4	317.53
	393.02	289.68	301.63			383.78	299.15	311.36			382.05	322.22	315.16
	423.2	311.39	309.16			364	305.87	293.74			374.62	329.15	343.15
	381.35	309.49	328.98			375.58		285.45			359.27	277.13	295.92
	431.68	333.17	318.94			393.8		246.43			364.13	330.21	296.02
	377.82	362.05	319.32								357.96	319.87	276.89
	431.83	366.48	309.05								374.07	315.59	301.51
	429.46	354.2	333.84									318.96	303.18
	401.75	315.2	305.13									339.66	303.41
	434	346.37	355.86									300.16	299.78
	326.34	250.19	394.44									331.2	323.74
	398.13	302.06	294.47									330.86	307.41
	376.49	341.83	318.95									326.47	300.19
	390.23	278.22	404.9									328.57	261.13
	402.81	283.75	331.26									283.92	305.28
	393.59	296.15										288.21	305.28
	431.24	280.64										318.49	298.43
	417.39	309.63											272.22
	408.93	333.28											286.56
	373.85	296.41											281.16
	417.52	326.51											281.16
	374.76	334.08											317.26
	405.58	289.01											266.36
	413.39	297.04											338.58
	351.37	293.76											313.98
	422.07	331.61											310.4
	403.45	321.3											304.65
	395.71	262.52											298.1
	423.88	299.42											321.35
	361.26	233.18											282.21
		293.19
		293.02
		308.71
		324.89
		264.26

## Sheet: Supp. Fig.1
	Supp. Figure1a		calculated %				Supp. Figure1b									Supp. Figure1c		calculated %					Supp. Figure1d
							Day; day for the event																Day; day for the event
							events	feature		50MG: larvae fish from 50MTX treatment													events	feature		50MG: larvae fish from 50MTX treatment
							1	died		10MG: larvae fish from 10MTX treatment													1	hatched		10MG: larvae fish from 10MTX treatment
							0	alive at the end of study		C: larvae fish from Control													0	unhatched at the end of study		C: larvae fish from Control
		% Fertilization						Day	50MTX	10MTX	Control						% Hatching							Day	Control	10MTX	50MTX
	Ctrl	100					50MG-1	2	1							Ctrl	71						50MG-1	15			0
	10MTX	96					50MG-2	9	0							10MTX	79						50MG-2	9			1
	50MTX	92					50MG-3	9	0							50MTX	77						50MG-3	11			1
							50MG-4	9	0														50MG-4	11			1
	raw data						50MG-5	9	0							raw data							50MG-5	11			1
							50MG-6	9	0														50MG-6	11			1
		Fertilized	Unfertilized				50MG-7	9	0								Hatched	Unhatched					50MG-7	11			1
	Ctrl	28	0				50MG-8	9	0							Ctrl	20	8					50MG-8	11			1
	10MTX	24	1				50MG-9	9	0							10MTX	19	5					50MG-9	12			1
	50MTX	35	3				50MG-10	9	0							50MTX	27	8					50MG-10	12			1
							50MG-11	9	0														50MG-11	13			1
							50MG-12	9	0														50MG-12	13			1
							50MG-13	9	0														50MG-13	14			1
							50MG-14	2	1														50MG-14	15			0
							50MG-15	9	0														50MG-15	9			1
							50MG-16	9	0														50MG-16	10			1
							50MG-17	9	0														50MG-17	11			1
							50MG-18	9	0														50MG-18	11			1
							50MG-19	9	0														50MG-19	11			1
							50MG-20	9	0														50MG-20	11			1
							50MG-21	9	0														50MG-21	11			1
							50MG-22	9	0														50MG-22	11			1
							50MG-23	9	0														50MG-23	11			1
							50MG-24	9	0														50MG-24	12			1
							50MG-25	9	0														50MG-25	11			1
							50MG-26	1	1														50MG-26	15			0
							50MG-27	2	1														50MG-27	15			0
							50MG-28	2	1														50MG-28	15			0
							50MG-29	4	1														50MG-29	15			0
							50MG-30	9	0														50MG-30	11			1
							50MG-31	9	0														50MG-31	11			1
							50MG-32	9	0														50MG-32	11			1
							50MG-33	9	0														50MG-33	11			1
							50MG-34	9	0														50MG-34	11			1
							50MG-35	9	0														50MG-35	15			0
							1OMG-1	9		0													1OMG-1	10		1
							10MG-2	9		0													10MG-2	10		1
							10MG-3	9		0													10MG-3	11		1
							10MG-4	9		0													10MG-4	12		1
							10MG-5	9		0													10MG-5	13		1
							10MG-6	1		1													10MG-6	15		0
							10MG-7	2		1													10MG-7	15		0
							10MG-8	4		1													10MG-8	15		0
							10MG-9	9		0													10MG-9	9		1
							10MG-10	9		0													10MG-10	9		1
							10MG-11	9		0													10MG-11	9		1
							10MG-12	9		0													10MG-12	10		1
							10MG-13	9		0													10MG-13	12		1
							10MG-14	2		1													10MG-14	15		0
							10MG-15	4		1													10MG-15	15		0
							10MG-16	9		0													10MG-16	11		1
							10MG-17	9		0													10MG-17	11		1
							10MG-18	9		0													10MG-18	11		1
							10MG-19	9		0													10MG-19	11		1
							10MG-20	9		0													10MG-20	11		1
							10MG-21	9		0													10MG-21	11		1
							10MG-22	9		0													10MG-22	11		1
							10MG-23	9		0													10MG-23	12		1
							10MG-24	9		0													10MG-24	13		1
							C1	9			0												C1	9	1
							C2	9			0												C2	9	1
							C3	9			0												C3	9	1
							C4	9			0												C4	9	1
							C5	9			0												C5	9	1
							C6	9			0												C6	9	1
							C7	2			1												C7	15	0
							C8	4			1												C8	15	0
							C9	9			0												C9	11	1
							C10	9			0												C10	11	1
							C11	9			0												C11	11	1
							C12	9			0												C12	15	1
							C13	9			0												C13	15	1
							C14	9			0												C14	15	0
							C15	1			1												C15	15	0
							C16	2			1												C16	15	0
							C17	2			1												C17	15	0
							C18	3			1												C18	15	0
							C19	9			0												C19	9	1
							C20	9			0												C20	9	1
							C21	9			0												C21	9	1
							C22	9			0												C22	9	1
							C23	9			0												C23	9	1
							C24	9			0												C24	10	1
							C25	9			0												C25	10	1
							C26	9			0												C26	10	1
							C27	9			0												C27	10	1
							C28	9			0												C28	15	0

## Sheet: Supp. Fig.2
	Supp. Figure2a								Supp. Figure2a
	% 5' halves realitve to their 3' halves from tRNAs								Coverage for tRNA-Glu-CUC					Coverage for tRNA-Ser-GCU
	tRNA	Control			aver.	s.d.			position in tRNA	Control	MTX			position in tRNA	Control	MTX
	tRNA-SerGCU	74.47	72.22	100	82.23	15.4303			1	40063.4	152654			1	896.434	65.3595
	tRNA-ProUGG	52.406	63.636	0	38.6807	33.9658			2	41438	157794			2	906.61	65.3595
	tRNA-ArgUCU	46.48	50	50	48.8267	2.03227			3	42475.2	165197			3	920.178	102.964
	tRNA-ValAAC	55.15	33.33	0	29.4933	27.7745			4	42880.2	166701			4	937.138	102.964
									5	42965	167936			5	937.138	102.964
									6	43393.5	168204			6	960.882	106.992
	tRNA	MTX			aver.	s.d.			7	43444.4	168233			7	960.882	106.992
	tRNA-SerGCU	33.33	28.3	0	20.5433	17.9679			8	43729.3	168787			8	960.882	106.992
	tRNA-ProUGG	12.33	44.578	50	35.636	20.3648			9	44000.7	169008			9	960.882	106.992
	tRNA-ArgUCU	41.67	25.93		33.8	11.1299			10	44024.4	169021			10	960.882	106.992
	tRNA-ValAAC	92.5	44.6	53.33	63.4767	25.5111			11	45686.5	169298			11	1129.43	106.992
									12	46014.5	169629			12	1132.82	106.992
									13	46031.4	169634			13	1190.76	106.992
									14	46795.3	170008			14	1190.76	106.992
									15	46798.7	169909			15	1190.76	105.649
									16	47546	170728			16	1119.53	105.649
									17	48029.3	170983			17	1119.53	105.649
									18	47852.1	171178			18	1119.53	105.649
									19	47777.5	171021			19	1119.53	105.649
									20	42983.3	169075			20	1119.53	105.649
									21	37091.2	166753			21	648.235	64.0168
									22	33598.2	165266			22	592.052	64.0168
									23	32204.2	164066			23	399.912	8.05643
									24	21887.2	151584			24	396.52	8.05643
									25	18412	144581			25	382.952	0
									26	13727.3	128690			26	365.992	0
									27	10157.5	112189			27	342.248	0
									28	8739.23	80334.1			28	342.248	0
									29	8887.43	74662			29	342.248	0
									30	8613.18	63282.5			30	342.248	0
									31	6761.9	17660.9			31	338.855	0
									32	663.284	884.988			32	112.366	0
									33	440.463	636.551			33	112.366	0
									34	481.167	604.317			34	112.366	0
									35	481.167	447.803			35	112.366	0
									36	597.049	463.916			36	112.366	0
									37	754.992	659.553			37	112.366	0
									38	812.657	473.847			38	112.366	0
									39	1285.86	943.555			39	112.366	0
									40	1329.96	954.297			40	112.366	0
									41	1881.18	954.297			41	0	4.02821
									42	1887.97	954.297			42	0	4.02821
									43	1887.97	958.326			43	0	4.02821
									44	1904.93	971.753			44	0	4.02821
									45	1904.93	971.753			45	0	4.02821
									46	1904.93	971.753			46	0	4.02821
									47	1911.71	967.725			47	0	4.02821
									48	1714.42	900.572			48	0	4.02821
									49	1700.85	900.572			49	0	4.02821
									50	1700.85	900.572			50	0	21.4838
									51	1331.62	879.088			51	0	21.4838
									52	1351.98	842.835			52	0	21.4838
									53	1351.98	830.75			53	0	83.0402
									54	1409.92	830.75			54	0	83.0402
									55	1515.62	904.616			55	0	83.0402
									56	1587.28	914.015			56	0	83.0402
									57	1614.42	914.015			57	0	83.0402
									58	1655.12	914.015			58	0	83.0402
									59	1655.12	905.959			59	10.1761	83.0402
									60	1110.68	904.616			60	10.1761	83.0402
									61	537.197	531.563			61	10.1761	83.0402
									62	486.317	312.245			62	40.7042	83.0402
									63	411.693	304.188			63	40.7042	83.0402
									64	411.693	297.475			64	243.173	693.411
									65	391.341	137.208			65	243.173	701.468
									66	391.341	126.466			66	243.173	701.468
									67	391.341	87.2935			67	243.173	712.21
									68	391.341	80.5798			68	467.905	712.21
									69	391.341	87.2935			69	467.905	712.21
									70	391.341	87.2935			70	467.905	708.182
									71	333.4	83.2653			71	467.905	708.182
									72	333.4	83.2653			72	467.905	708.182
														73	467.905	690.726
														74	467.905	690.726
														75	467.905	690.726
														76	467.905	690.726
														77	467.905	690.726
														78	467.905	690.726
														79	467.905	690.726
														80	457.729	690.726
														81	444.161	682.669
														82	444.161	682.669

## Sheet: Supp.Fig.3
	Supp. Figure3a
	coverage for rRNA 28S											% read's size distribution for rRNA 28S									coverage for rRNA 18S											% read's size distribution for rRNA 18S									coverage rRNA 5.8S
	position in rRNA	Control			aver.	MTX			aver.			read length	Control			aver.	s.d.				position in rRNA	Control			aver.	MTX			aver.			read length	Control			aver.	s.d.				position in rRNA	Control			aver.	MTX			aver.
	1	1384	4214	3129	2909	655	6361	2285	3100.33			19	10.8474	12.5	12.4102	11.9192	0.929302				1	139290	115793	109682	121588	40157	120508	19946	60203.7			19	6.01713	5.98291	8.11196	6.704	1.21945				1	74255	35058	40327	49880	56609	76826	36568	56667.7
	2	78590	87645	72658	79631	45261	169390	36152	83601			20	9.84543	11.0081	18.2362	13.0299	4.54613				2	141244	115962	110551	122586	40308	121765	20569	60880.7			20	7.21259	6.43875	8.25427	7.30187	0.911049				2	76493	36744	42065	51767.3	59648	80758	37399	59268.3
	3	79109	88151	73005	80088.3	45731	171207	36360	84432.7			21	9.28947	9.91935	15.5228	11.5772	3.43144				3	141406	115962	110551	122640	40308	121902	20569	60926.3			21	25.4177	25.1282	22.5806	24.3755	1.56113				3	76799	38429	44325	53184.3	60303	81189	37606	59699.3
	4	79383	88488	73005	80292	46302	171461	36360	84707.7			22	11.6233	14.1532	15.2035	13.66	1.84036				4	141437	115962	111420	122940	40308	121902	20569	60926.3			22	10.7961	14.0171	12.2391	12.3508	1.61339				4	77114	38766	44325	53401.7	62032	81644	37606	60427.3
	5	79383	88488	73005	80292	46486	171461	36360	84769			23	10.5816	19.879	14.565	15.0086	4.66455				5	141437	115962	111420	122940	40308	121902	20569	60926.3			23	6.26761	10.9971	11.4326	9.5658	2.8646				5	78244	41463	46063	55256.7	68311	86196	49034	67847
	6	80218	88488	73527	80744.3	46486	171521	36360	84789			24	10.0379	15.1613	9.85634	11.6852	3.01177				6	141559	115962	111420	122980	40308	121853	20569	60910			24	15.7003	15.6125	16.3188	15.8772	0.384914				6	78467	41463	46063	55331	68479	86333	49449	68087
	7	81123	88488	74222	81277.7	46486	173157	36360	85334.3			25	10.0409	8.10484	8.41979	8.85519	1.03889				7	141661	115962	111420	123014	40308	121970	20569	60949			25	8.0608	7.06553	8.44402	7.85678	0.711533				7	78681	41463	46063	55402.3	68764	86510	49449	68241
	8	81144	88488	74222	81284.7	46486	173205	36360	85350.3			26	6.66239	4.19355	4.11014	4.98869	1.45007				8	141854	116804	111420	123359	40610	121938	20569	61039			26	6.52378	8.37607	5.26565	6.72183	1.56464				8	78681	41463	46063	55402.3	68764	86578	49449	68263.7
	9	81225	88488	74396	81369.7	46486	173233	36360	85359.7			27	11.0368	4.27419	1.07741	5.4628	5.08496				9	141956	116804	111420	123393	40610	121998	20569	61059			27	5.01238	3.93162	5.50285	4.81562	0.803879				9	78712	41463	46063	55412.7	68747	86603	49449	68266.3
	10	81286	88825	74396	81502.3	46469	173834	36360	85554.3			28	5.34274	0.524193	0.359138	2.07536	2.83084				10	142119	116804	111420	123448	40610	122075	20569	61084.7			28	4.69359	1.19658	1.2334	2.37452	2.00846				10	78864	41463	46063	55463.3	69016	86611	51943	69190
	11	81225	88825	74396	81482	46486	173846	36360	85564			29	3.11889	0	0	1.03963	1.80069				11	142170	116804	111420	123465	40610	122123	20569	61100.7			29	3.00857	0.854701	0.616698	1.49332	1.31763				11	79007	41463	46063	55511	69083	86578	52774	69478.3
	12	81286	88825	74396	81502.3	46486	173850	36360	85565.3			30	0.968353	0	0	0.322784	0.559079				12	142322	117310	111420	123684	40745	122248	20569	61187.3			30	0.833974	0	0	0.277991	0.481495				12	79251	41463	46063	55592.3	69284	86643	52774	69567
	13	81408	88825	74396	81543	46486	173854	36360	85566.7			31	0.473485	0	0	0.157828	0.273367				13	142607	117816	111420	123948	40929	122321	20569	61273			31	0.296018	0	0	0.0986727	0.170906				13	79363	41463	46063	55629.7	69419	86699	52774	69630.7
	14	81408	88825	74396	81543	46486	173886	36360	85577.3			32	0	0.201613	0.239425	0.147013	0.128713				14	142729	117816	112115	124220	40929	122409	20569	61302.3			32	0.0540802	0	0	0.0180267	0.0312232				14	79567	41463	46063	55697.7	69419	86711	52774	69634.7
	15	81429	88825	74396	81550	46486	173975	36360	85607			33	0.012219	0	0	0.00407299	0.00705462				15	143533	118827	112115	124825	40929	122401	20569	61299.7			33	0.017078	0	0	0.00569265	0.00985996				15	79567	42474	46063	56034.7	69419	86711	52774	69634.7
	16	81520	88825	74396	81580.3	46486	173999	36360	85615			34	0.0488759	0.0806452	0	0.0431737	0.0406238				16	143604	118827	112115	124849	40929	122534	20569	61344			34	0	0.11396	0	0.0379867	0.0657949				16	81622	44665	46411	57566	69419	86780	52774	69657.7
	17	81805	88825	74396	81675.3	46486	173999	36360	85615			35	0.0427664	0	0	0.0142555	0.0246912				17	143604	118827	112115	124849	40929	122639	20569	61379			35	0	0	0	0	0				17	82691	45508	46411	58203.3	69990	86925	52774	69896.3
	18	82141	88825	74396	81787.3	46486	174031	36360	85625.7			36	0	0	0	0	0				18	143604	118827	112115	124849	41164	122720	20569	61484.3			36	0.0113853	0.17094	0	0.0607752	0.0955754				18	83423	45508	46411	58447.3	70443	86993	52774	70070
	19	82619	88825	74396	81946.7	46486	174071	36360	85639			37	0.0274927	0	0	0.00916422	0.0158729				19	143604	118827	112115	124849	41164	122748	20569	61493.7			37	0.0768508	0.11396	0	0.0636036	0.0581235				19	84176	45845	46411	58810.7	70644	87042	53397	70361
	20	82487	87982	73527	81332	46486	173471	36360	85439												20	141956	116973	111942	123624	41164	121849	20985	61332.7												20	62400	43991	37198	47863	66061	79992	48618	64890.3
	21	74082	77027	67791	72966.7	46033	163570	35737	81780												21	139524	115287	111768	122193	40594	121318	20985	60965.7												21	59469	43486	36850	46601.7	64601	78288	47787	63558.7
	22	67569	66914	62402	65628.3	44707	156943	35113	78921			read length	MTX			aver.	s.d.				22	67111	58655	55623	60463	23604	43094	15167	27288.3			read length	MTX			aver.	s.d				22	46718	36069	25552	36113	55065	55025	43424	51171.3
	23	63183	64386	56840	61469.7	42810	150724	35113	76215.7			19	1.76966	7.33613	10.7124	6.60607	4.51586				23	52183	40620	42934	45245.7	20700	33660	12466	22275.3			19	1.53086	3.60518	3.99221	3.04275	1.32356				23	43319	33373	22945	33212.3	54192	51867	42801	49620
	24	50697	47362	43803	47287.3	37152	128093	29919	65054.7			20	6.05922	9.20062	9.41238	8.22407	1.87781				24	50595	37418	39979	42664	19273	33559	10804	21212			20	4.68148	4.43949	4.08958	4.40352	0.297585				24	40572	32530	18078	30393.3	50935	46010	40931	45958.7
	25	41457	28822	26247	32175.3	26189	105845	25764	52599.3			21	8.22404	8.50456	9.51638	8.74833	0.679779				25	14867	14664	10256	13262.3	7051	11952	2909	7304			21	13.3235	31.5337	11.3924	18.7498	11.1131				25	36603	29159	16687	27483	47091	42196	39684	42990.3
	26	30671	14832	13906	19803	15344	85539	18284	39722.3			22	9.88489	10.4592	8.11233	9.48547	1.22336				26	9036	10113	5215	8121.33	6010	10522	2493	6341.67			22	7.25926	7.9311	7.78968	7.66001	0.354193				26	29694	21069	10256	20339.7	38764	37958	34905	37209
	27	21919	8427	8170	12838.7	14589	68568	14544	32567			23	15.045	11.7261	12.0125	12.9279	1.83905				27	6197	3202	2086	3828.33	5758	8822	2493	5691			23	7.89136	4.27642	7.10808	6.42529	1.90174				27	21665	13652	4867	13394.7	32619	23198	32828	29548.3
	28	19141	5394	2607	9047.33	13397	61620	13921	29646			24	9.1461	9.49023	7.02028	8.5522	1.33779				28	5729	2865	2086	3560	5758	8826	2493	5692.33			24	12.7605	12.5555	14.1188	13.1449	0.849592				28	17238	12810	4867	11638.3	29933	21591	31581	27701.7
	29	10909	1685	174	4256	11685	47565	13713	24321			25	9.40954	8.0881	6.55226	8.01663	1.42998				29	4254	2865	2086	3068.33	5003	8278	2493	5258			25	5.73827	5.102	7.78968	6.20998	1.40456				29	15223	12473	4172	10622.7	27012	19025	29711	25249.3
	30	7449	1180	0	2876.33	9435	31203	13297	17978.3			26	5.33761	5.19955	4.52418	5.02045	0.435288				30	2737	2865	2086	2562.67	3861	7980	1039	4293.33			26	5.55062	4.08713	7.59494	5.74423	1.7619				30	10298	10281	3998	8192.33	15193	8927	19323	14481
	31	5627	1180	0	2269	9250	24790	13297	15779			27	8.68221	6.92383	9.10036	8.23547	1.15499				31	2615	3034	2086	2578.33	3861	7730	831	4140.67			27	6.35062	3.64158	7.59494	5.86238	2.0214				31	10227	10787	3824	8279.33	12910	6824	16829	12187.7
	32	4355	1180	0	1845	6665	18667	9350	11560.7			28	5.21734	5.78878	3.84815	4.95143	0.997267				32	2269	2191	2086	2182	1813	1768	623	1401.33			28	4.43457	3.58188	7.98442	5.33362	2.33491				32	10105	10787	3824	8238.67	10996	2949	12258	8734.33
	33	3704	1011	0	1571.67	2468	1829	2701	2332.67			29	4.56446	4.78643	4.31617	4.55569	0.235249				33	2218	2191	2086	2165	1276	1180	416	957.333			29	5.91605	4.26331	5.84226	5.34054	0.933636				33	10186	10787	3824	8265.67	9603	2123	10181	7302.33
	34	3724	1011	0	1578.33	1259	1080	1454	1264.33			30	5.43497	4.52353	4.26417	4.74089	0.61492				34	2137	2191	2086	2138	1209	1212	416	945.667			30	6.13333	3.93861	4.67381	4.91525	1.1171				34	10023	11293	3824	8380	5893	1917	10181	5997
	35	3948	1011	0	1653	789	943	831	854.333			31	5.24598	6.49902	5.61623	5.78708	0.643757				35	2045	2191	2086	2107.33	1024	1237	416	892.333			31	6.40988	7.01961	5.64752	6.359	0.687461				35	9993	11293	3824	8370	5389	1740	10389	5839.33
	36	3958	1011	0	1656.33	789	1092	831	904			32	4.68473	1.26859	4.21217	3.3885	1.85103				36	2025	1854	2086	1988.33	856	1237	1039	1044			32	5.62963	3.21496	2.23953	3.69471	1.74522				36	10074	10281	4519	8291.33	4012	1551	7480	4347.67
	37	3836	1011	0	1615.67	520	1011	831	787.333			33	1.08241	0.142716	0.520021	0.581716	0.472876				37	2005	1180	2086	1757	1209	1180	1039	1142.67			33	5.31358	0.687255	1.55794	2.51959	2.45852				37	9677	9102	4519	7766	3962	1466	5610	3679.33
	38	3989	1011	348	1782.67	520	1108	831	819.667			34	0.211901	0.0317148	0.0520021	0.0985392	0.0986967				38	2096	674	2086	1618.67	1209	1192	1039	1146.67			34	0.859259	0.088819	0.389484	0.445854	0.388301				38	9291	8259	4519	7356.33	3643	1333	5610	3528.67
	39	4121	1011	348	1826.67	520	1116	831	822.333			35	0	0.012519	0.156006	0.0561751	0.0866826				39	2056	169	2260	1495	1209	1176	1039	1141.33			35	0.197531	0.0160165	0.194742	0.136096	0.104002				39	8792	7922	3824	6846	3643	1273	5402	3439.33
	40	4050	1180	348	1859.33	520	1120	831	823.667			36	0	0.0183612	0.0520021	0.0234544	0.0263725				40	1913	169	2260	1447.33	1209	1180	623	1004			36	0.0197531	0.0116484	0	0.0104672	0.00992938				40	4671	5562	2607	4280	3139	1084	2493	2238.67
	41	4091	1180	348	1873	520	1289	831	880			37	0	0	0	0	0				41	2340	169	2260	1589.67	1024	1265	623	970.667			37	0	0.0058242	0	0.0019414	0.0033626				41	4376	4719	1043	3379.33	2770	1176	1662	1869.33
	42	4640	1180	1738	2519.33	520	1724	3117	1787												42	2483	1011	2260	1918	1142	1353	623	1039.33												42	3958	5562	695	3405	2636	1168	1039	1614.33
	43	4579	1685	2260	2841.33	520	1716	3117	1784.33												43	2615	1011	1217	1614.33	1142	1337	623	1034												43	3867	5056	695	3206	2384	1152	1039	1525
	44	6889	2528	5388	4935	1628	2683	3740	2683.67												44	2819	1011	1217	1682.33	1343	1333	623	1099.67												44	3867	2697	695	2419.67	1763	1080	1039	1294
	45	7947	3540	5910	5799	1998	2912	3740	2883.33												45	2788	1517	1217	1840.67	1343	1233	623	1066.33												45	3633	2023	695	2117	1763	1023	1039	1275
	46	8161	3708	5910	5926.33	2250	3033	3117	2800												46	2971	1517	1217	1901.67	1343	1067	623	1011												46	3450	2191	695	2112	1863	979	1039	1293.67
	47	8202	4382	6431	6338.33	2552	3041	3117	2903.33												47	2951	1517	1217	1895	1108	983	623	904.667												47	3389	2191	695	2091.67	1712	967	1039	1239.33
	48	7947	4382	6431	6253.33	2686	3106	3117	2969.67												48	2971	1517	1217	1901.67	1343	1007	623	991												48	3429	2023	695	2049	1863	1051	1039	1317.67
	49	7927	4382	6431	6246.67	2686	3065	3117	2956												49	3104	1517	1217	1946	1108	1088	623	939.667												49	3612	2360	695	2222.33	1863	1092	1039	1331.33
	50	7988	4382	6431	6267	2585	3065	3117	2922.33												50	2992	1517	1217	1908.67	1108	999	623	910												50	3704	2360	695	2253	1863	1027	1039	1309.67
	51	7927	4382	6431	6246.67	2585	2997	3532	3038												51	3043	1517	869	1809.67	1108	1015	623	915.333												51	3857	1854	695	2135.33	1863	1027	1039	1309.67
	52	7958	4382	6431	6257	2585	2981	3532	3032.67												52	3002	1517	869	1796	1108	1063	623	931.333												52	3674	1854	695	2074.33	1863	1019	1039	1307
	53	7886	4382	6431	6233	2720	2981	3532	3077.67												53	2992	1517	1912	2140.33	1108	1027	623	919.333												53	3663	1854	695	2070.67	1863	1080	1039	1327.33
	54	7815	4382	6431	6209.33	2552	2957	3532	3013.67												54	3114	2360	2086	2520	907	1039	623	856.333												54	3979	2191	695	2288.33	1863	1055	1039	1319
	55	7836	4382	6431	6216.33	2552	2848	3532	2977.33												55	2961	2360	2086	2469	789	1067	623	826.333												55	4111	2023	695	2276.33	1863	1063	1039	1321.67
	56	7795	4382	6431	6202.67	2552	2759	3532	2947.67												56	2900	2360	2086	2448.67	789	1043	623	818.333												56	4386	2023	695	2368	1863	1176	1039	1359.33
	57	7673	4382	6431	6162	2485	2695	3532	2904												57	2961	2191	2086	2412.67	789	1080	623	830.667												57	4650	2023	695	2456	1780	1200	831	1270.33
	58	7551	4382	6431	6121.33	2485	2663	3532	2893.33												58	3175	2191	1912	2426	789	1080	0	623												58	5465	2191	695	2783.67	1444	1164	831	1146.33
	59	7632	4382	6431	6148.33	2485	2626	3532	2881												59	3205	2191	1912	2436	940	1092	0	677.333												59	5383	2191	695	2756.33	1494	1204	831	1176.33
	60	7378	4382	6431	6063.67	2653	2610	3532	2931.67												60	3378	2191	1912	2493.67	722	1120	0	614												60	5200	2697	695	2864	1813	1261	831	1301.67
	61	7042	4382	5736	5720	2653	2449	3117	2739.67												61	3236	1854	1912	2334	722	1160	0	627.333												61	5037	2865	0	2634	1511	1454	623	1196
	62	7093	4382	5736	5737	2653	2344	2493	2496.67												62	3287	1854	2434	2525	1074	1353	0	809												62	4773	2865	0	2546	1679	1507	623	1269.67
	63	6136	3371	4693	4733.33	2233	1712	1039	1661.33												63	3358	2697	2434	2829.67	1142	1329	0	823.667												63	4498	3371	0	2623	1360	1370	623	1117.67
	64	5281	2023	2781	3361.67	2233	1386	1039	1552.67												64	3470	2697	2434	2867	1343	1329	0	890.667												64	4457	3708	0	2721.67	1360	1164	623	1049
	65	4457	1685	2607	2916.33	2115	1148	416	1226.33												65	3450	2360	2260	2690	1209	1398	0	869												65	4549	3708	0	2752.33	1360	1192	1247	1266.33
	66	3918	674	1564	2052	1461	918	416	931.667												66	3653	2360	2260	2757.67	1209	1341	0	850												66	4539	3708	0	2749	1074	1265	1247	1195.33
	67	3623	674	1217	1838	1007	866	416	763												67	3877	2697	2260	2944.67	1209	1422	0	877												67	4488	3540	0	2676	1074	1277	1247	1199.33
	68	3633	506	695	1611.33	990	931	416	779												68	3796	2697	2260	2917.67	1209	1422	0	877												68	4396	3540	869	2935	1074	1406	1247	1242.33
	69	3867	506	348	1573.67	990	902	416	769.333												69	3582	2697	2260	2846.33	1209	1370	0	859.667												69	4366	2697	869	2644	1259	1486	623	1122.67
	70	3663	169	348	1393.33	907	737	0	548												70	3378	2697	2260	2778.33	1209	1249	0	819.333												70	4264	2865	869	2666	1309	1543	1247	1366.33
	71	3745	169	348	1420.67	1091	697	0	596												71	3165	2697	2260	2707.33	806	1104	0	636.667												71	4600	2528	869	2665.67	1545	1519	1247	1437
	72	3938	169	0	1369	1091	737	2909	1579												72	3175	2697	1564	2478.67	990	1180	0	723.333												72	4691	2528	869	2696	1545	1478	1247	1423.33
	73	4030	337	0	1455.67	739	761	2909	1469.67												73	3083	2697	1564	2448	1091	1172	416	893												73	4691	2528	869	2696	1545	1438	1247	1410
	74	4091	337	0	1476	638	572	2909	1373												74	3205	2697	1564	2488.67	1091	1217	416	908												74	4813	2528	869	2736.67	1545	1386	1247	1392.67
	75	4233	1348	0	1860.33	638	628	2909	1391.67												75	3389	2191	2781	2787	1091	1281	1454	1275.33												75	4813	2528	869	2736.67	1545	1370	1247	1387.33
	76	4355	1348	0	1901	638	628	2909	1391.67												76	3490	2191	2781	2820.67	1209	1329	1454	1330.67												76	4803	2528	869	2733.33	1662	1370	1247	1426.33
	77	4447	1348	0	1931.67	923	640	2909	1490.67												77	3429	2528	2781	2912.67	1209	1430	1454	1364.33												77	12232	3708	5562	7167.33	2283	1780	2909	2324
	78	4508	1348	0	1952	923	693	2909	1508.33												78	3643	2191	2781	2871.67	1175	1430	1454	1353												78	17727	5225	6431	9794.33	3207	2099	2909	2738.33
	79	4539	1348	348	2078.33	923	681	2909	1504.33												79	3714	2191	2781	2895.33	1175	1430	1454	1353												79	19670	6405	6431	10835.3	3593	2481	4779	3617.67
	80	4712	1348	1043	2367.67	923	701	2909	1511												80	3633	2191	2781	2868.33	1175	1418	1454	1349												80	23761	7585	8517	13287.7	6782	2550	7688	5673.33
	81	4935	1348	1043	2442	923	870	2909	1567.33												81	3541	2191	2781	2837.67	1309	1482	1454	1415												81	24036	7585	8517	13379.3	6463	2530	7688	5560.33
	82	4844	1348	1043	2411.67	923	951	2909	1594.33												82	3674	2191	2781	2882	1309	1402	1454	1388.33												82	25287	7416	9908	14203.7	6531	2473	7688	5564
	83	4742	1348	1043	2377.67	923	987	2909	1606.33												83	3765	2191	2781	2912.33	1242	1414	1454	1370												83	25237	7248	9908	14131	6531	2425	7688	5548
	84	4773	1348	1043	2388	923	987	2909	1606.33												84	3562	2697	2434	2897.67	1427	1358	1454	1413												84	26051	6742	9908	14233.7	6531	2441	7064	5345.33
	85	4895	1348	1043	2428.67	923	987	2909	1606.33												85	3562	2697	2434	2897.67	1427	1221	1454	1367.33												85	26122	6742	9908	14257.3	6615	2405	7064	5361.33
	86	4885	1348	1043	2425.33	923	971	2909	1601												86	3501	1854	3303	2886	1780	1249	1454	1494.33												86	26091	6742	9908	14247	6531	2316	7480	5442.33
	87	4701	1348	1217	2422	923	910	2909	1580.67												87	3368	1011	3303	2560.67	1427	1212	1454	1364.33												87	26091	6742	9908	14247	6531	2276	7480	5429
	88	4600	1348	1217	2388.33	923	854	2909	1562												88	3358	1011	2781	2383.33	1427	1043	1454	1308												88	26091	6573	9039	13901	6379	2155	7480	5338
	89	4589	1348	1217	2384.67	923	802	2909	1544.67												89	3277	1011	2781	2356.33	1427	1043	1454	1308												89	26610	6742	10777	14709.7	6396	2232	7480	5369.33
	90	4416	1348	1217	2327	923	781	2909	1537.67												90	3287	1011	2781	2359.67	1074	1015	1454	1181												90	26610	6573	10777	14653.3	6396	2211	7480	5362.33
	91	4345	1348	1217	2303.33	923	745	2909	1525.67												91	3124	1011	2781	2305.33	1074	1015	1454	1181												91	27150	6573	10777	14833.3	6212	2211	7688	5370.33
	92	4091	1348	1217	2218.67	923	745	2909	1525.67												92	3012	1011	2781	2268	1074	1019	1454	1182.33												92	27201	6742	10777	14906.7	6413	2248	7688	5449.67
	93	3440	1180	1564	2061.33	755	717	2909	1460.33												93	3022	1011	2781	2271.33	1074	951	1454	1159.67												93	27374	6742	10777	14964.3	6480	2199	7688	5455.67
	94	2656	1180	1564	1800	755	693	2909	1452.33												94	3022	1011	2781	2271.33	1074	967	1454	1165												94	27424	7585	10777	15262	6480	2216	7688	5461.33
	95	2157	1180	1564	1633.67	655	532	2909	1365.33												95	3094	1011	2781	2295.33	1074	910	416	800												95	27628	7585	10777	15330	6480	2018	7688	5395.33
	96	2035	1011	1564	1536.67	655	524	2909	1362.67												96	2839	1011	2781	2210.33	1074	902	416	797.333												96	27414	7585	10777	15258.7	6379	1998	7688	5355
	97	2005	1011	1564	1526.67	655	524	2909	1362.67												97	2829	1011	2781	2207	789	713	416	639.333												97	25613	6236	10256	14035	6329	1841	7688	5286
	98	1842	1011	1564	1472.33	655	524	208	462.333												98	2798	1011	1391	1733.33	974	814	416	734.667												98	25114	6236	10777	14042.3	6480	1837	7688	5335
	99	1394	1011	1564	1323	655	504	208	455.667												99	2809	1011	1043	1621	974	822	416	737.333												99	23323	6236	10082	13213.7	5540	1672	7688	4966.67
	100	1079	0	869	649.333	655	504	208	455.667												100	2859	1011	1043	1637.67	974	822	416	737.333												100	22092	5056	8517	11888.3	5137	1696	7064	4632.33
	101	1038	0	869	635.667	655	504	208	455.667												101	2686	1011	1043	1580	974	822	416	737.333												101	21675	5056	8343	11691.3	4969	1635	7064	4556
	102	1028	0	521	516.333	470	411	208	363												102	2473	1011	1043	1509	974	725	0	566.333												102	14969	5056	4867	8297.33	4600	1474	5194	3756
	103	784	0	521	435	252	411	208	290.333												103	2320	1011	869	1400	974	709	0	561												103	10166	3877	3476	5839.67	3274	1531	4986	3263.67
	104	692	0	521	404.333	252	330	208	263.333												104	2086	1854	869	1603	974	673	0	549												104	8874	3202	2607	4894.33	3358	1482	4986	3275.33
	105	611	0	521	377.333	252	234	0	162												105	2188	1854	1043	1695	974	729	0	567.667												105	8110	2865	2607	4527.33	3290	1507	4986	3261
	106	468	0	521	329.667	252	234	0	162												106	2249	1854	1043	1715.33	974	689	0	554.333												106	7032	2360	2955	4115.67	3156	1498	4571	3075
	107	285	0	521	268.667	252	201	0	151												107	2106	2360	1043	1836.33	974	681	0	551.667												107	6431	2528	2955	3971.33	3442	1498	4571	3170.33
	108	285	0	348	211	252	149	0	133.667												108	2096	1685	1043	1608	1192	697	0	629.667												108	3979	2528	2434	2980.33	3593	1293	1870	2252
	109	244	0	348	197.333	0	149	0	49.6667												109	2127	2360	1043	1843.33	1058	886	0	648												109	3663	2528	2434	2875	3223	1374	416	1671
	110	244	0	348	197.333	0	149	0	49.6667												110	2157	2360	1043	1853.33	1209	922	0	710.333												110	3358	2528	2434	2773.33	3458	1458	416	1777.33
	111	244	0	348	197.333	0	149	0	49.6667												111	2045	2697	1043	1928.33	1494	926	0	806.667												111	3195	2191	1217	2201	3458	1462	416	1778.67
	112	183	0	0	61	0	93	0	31												112	1883	2697	174	1584.67	1343	975	0	772.667												112	3246	2191	1217	2218	3458	1527	416	1800.33
	113	153	0	0	51	0	44	0	14.6667												113	1781	2697	174	1550.67	1494	1080	0	858												113	3124	2023	1217	2121.33	3274	1466	416	1718.67
	114	51	0	0	17	0	28	0	9.33333												114	1781	3034	695	1836.67	1293	1144	831	1089.33												114	3144	2023	1217	2128	3274	1466	416	1718.67
	115	0	0	0	0	0	0	0	0												115	1781	3540	695	2005.33	1410	1188	1870	1489.33												115	2961	2191	1217	2123	3274	1414	416	1701.33
	116	0	0	0	0	0	0	0	0												116	1740	3540	695	1991.67	1410	1217	1870	1499												116	2707	2191	1217	2038.33	3274	1398	416	1696
	117	0	0	0	0	0	0	0	0												117	1720	3540	695	1985	1410	1237	1870	1505.67												117	2585	1685	695	1655	3274	1366	416	1685.33
	118	0	0	0	0	0	0	0	0												118	1842	3540	695	2025.67	1410	1317	1870	1532.33												118	2157	1854	695	1568.67	3207	1301	416	1641.33
	119	0	0	0	0	0	4	0	1.33333												119	2056	3540	695	2097	1326	1305	1870	1500.33												119	1679	1854	695	1409.33	3207	1281	416	1634.67
	120	0	0	0	0	0	4	0	1.33333												120	2208	3540	695	2147.67	1545	1293	2909	1915.67												120	1628	1685	695	1336	3207	1212	416	1611.67
	121	0	0	0	0	0	4	0	1.33333												121	2239	3202	695	2045.33	1696	1386	2909	1997												121	1628	1685	695	1336	3022	1152	208	1460.67
	122	193	0	0	64.3333	0	40	0	13.3333												122	2300	3202	695	2065.67	1696	1358	2909	1987.67												122	1577	1685	695	1319	2720	1200	208	1376
	123	204	0	0	68	0	40	0	13.3333												123	2381	3540	695	2205.33	1696	1337	2909	1980.67												123	1659	1685	695	1346.33	2720	1257	208	1395
	124	204	0	0	68	0	40	0	13.3333												124	2473	3540	695	2236	1696	1337	2909	1980.67												124	1659	1685	695	1346.33	2720	1176	416	1437.33
	125	204	0	0	68	0	40	0	13.3333												125	2412	3540	695	2215.67	1628	1353	3324	2101.67												125	1638	2191	695	1508	2720	991	416	1375.67
	126	275	0	0	91.6667	0	52	0	17.3333												126	2412	2697	695	1934.67	1628	1402	3324	2118												126	1628	2191	695	1504.67	2569	1019	1039	1542.33
	127	305	0	174	159.667	0	117	0	39												127	2554	2697	1912	2387.67	1628	1720	3324	2224												127	1557	2191	695	1481	2367	906	1039	1437.33
	128	315	0	174	163	0	117	831	316												128	2513	2697	2434	2548	1628	1772	3324	2241.33												128	1587	1517	695	1266.33	2048	830	831	1236.33
	129	478	0	174	217.333	0	125	831	318.667												129	2686	2023	2434	2381	1780	1768	3324	2290.67												129	1587	1517	695	1266.33	1897	842	831	1190
	130	550	0	521	357	0	169	831	333.333												130	2717	2023	2434	2391.33	1780	1841	3324	2315												130	1669	1517	695	1293.67	1897	798	831	1175.33
	131	550	0	521	357	34	169	831	344.667												131	2737	1180	2260	2059	1780	1865	3324	2323												131	1587	1011	0	866	1897	701	831	1143
	132	550	0	521	357	235	226	831	430.667												132	2636	1180	2260	2025.33	2334	1865	3324	2507.67												132	1353	843	0	732	1897	612	831	1113.33
	133	550	0	521	357	235	226	831	430.667												133	2666	843	2260	1923	2182	1780	3324	2428.67												133	1384	843	0	742.333	1729	568	831	1042.67
	134	550	0	521	357	235	226	831	430.667												134	2697	843	2086	1875.33	2182	1716	3324	2407.33												134	1394	843	0	745.667	1209	564	831	868
	135	621	0	521	380.667	235	350	831	472												135	2992	843	2086	1973.67	2367	1780	3324	2490.33												135	1506	843	0	783	1209	588	831	876
	136	529	0	521	350	235	350	1039	541.333												136	2982	843	2086	1970.33	2367	1748	3324	2479.67												136	1486	843	0	776.333	1209	588	831	876
	137	631	0	521	384	470	363	1039	624												137	3134	337	2086	1852.33	2082	1805	2493	2126.67												137	1486	506	0	664	1209	584	831	874.667
	138	987	0	521	502.667	655	399	1039	697.667												138	3063	337	2086	1828.67	1931	1789	2493	2071												138	1445	506	0	650.333	974	584	831	796.333
	139	1130	0	521	550.333	806	395	1039	746.667												139	2768	337	2086	1730.33	1746	1760	1454	1653.33												139	1445	506	0	650.333	974	584	831	796.333
	140	1130	0	521	550.333	806	395	1039	746.667												140	2727	843	2086	1885.33	1746	1789	416	1317												140	1445	506	0	650.333	974	528	831	777.667
	141	1130	0	521	550.333	806	395	1039	746.667												141	2737	843	2086	1888.67	1763	1692	416	1290.33												141	1445	506	0	650.333	974	512	831	772.333
	142	1130	0	521	550.333	806	395	1039	746.667												142	2849	843	2086	1926	2149	1889	416	1484.67												142	1445	506	0	650.333	974	512	831	772.333
	143	1089	0	521	536.667	806	395	1039	746.667												143	3236	1348	2086	2223.33	2283	1954	416	1551												143	1445	506	0	650.333	974	512	623	703
	144	1018	0	521	513	806	395	1039	746.667												144	3246	1348	2086	2226.67	2720	2119	416	1751.67												144	1445	0	0	481.667	974	512	623	703
	145	926	0	521	482.333	806	395	1039	746.667												145	3399	1348	2086	2277.67	3106	2123	416	1881.67												145	1425	0	0	475	974	427	623	674.667
	146	346	0	521	289	0	60	831	297												146	3460	1517	2955	2644	3106	2014	416	1845.33												146	1425	0	0	475	974	427	0	467
	147	346	0	348	231.333	0	48	831	293												147	3551	2023	2955	2843	3055	2038	416	1836.33												147	1089	0	0	363	974	387	0	453.667
	148	834	0	348	394	806	278	1039	707.667												148	3450	2023	2955	2809.33	3207	2018	416	1880.33												148	1089	0	0	363	974	367	0	447
	149	590	0	0	196.667	806	274	208	429.333												149	3419	2023	2434	2625.33	3207	1845	416	1822.67												149	906	0	0	302	722	334	0	352
	150	600	0	0	200	806	298	208	437.333												150	3297	2023	2434	2584.67	3207	1901	416	1841.33												150	804	0	0	268	722	306	0	342.667
	151	600	0	0	200	806	298	208	437.333												151	3368	2023	2434	2608.33	3156	1809	416	1793.67												151	672	0	0	224	722	306	0	342.667
	152	600	0	0	200	806	298	208	437.333												152	3378	2023	1217	2206	3156	1805	416	1792.33												152	509	0	0	169.667	722	294	0	338.667
	153	631	0	0	210.333	806	298	208	437.333												153	3704	2528	1217	2483	3895	1934	1662	2497												153	366	0	0	122	722	274	0	332
	154	631	0	0	210.333	806	298	208	437.333												154	3592	2528	1217	2445.67	4096	1809	2285	2730												154	356	0	0	118.667	487	181	0	222.667
	155	631	0	0	210.333	806	298	208	437.333												155	3745	2528	1564	2612.33	4415	1897	1870	2727.33
	156	631	0	0	210.333	806	298	208	437.333												156	3816	2528	1564	2636	4012	2075	1870	2652.33
	157	631	0	0	210.333	806	298	208	437.333												157	4193	2528	1564	2761.67	4012	2127	2493	2877.33
	158	631	0	0	210.333	806	298	208	437.333												158	4121	2528	1912	2853.67	4315	2034	2493	2947.33
	159	631	0	0	210.333	806	298	208	437.333												159	4203	2528	1912	2881	4415	2034	2493	2980.67
	160	631	0	0	210.333	806	298	208	437.333												160	4213	2528	1912	2884.33	4550	1901	2493	2981.33
	161	631	0	0	210.333	806	298	208	437.333												161	4162	2528	1912	2867.33	4550	1913	2493	2985.33
	162	621	0	0	207	806	238	208	417.333												162	4142	2528	1912	2860.67	4550	1853	2493	2965.33
	163	621	0	0	207	806	230	208	414.667												163	4396	2023	1912	2777	4550	1853	2493	2965.33
	164	509	0	0	169.667	688	181	208	359												164	4386	2023	1912	2773.67	4600	1825	2493	2972.67
	165	509	0	0	169.667	487	181	208	292												165	4182	2023	1912	2705.67	4063	1764	3117	2981.33
	166	427	0	0	142.333	101	109	208	139.333												166	3999	1685	1912	2532	3895	1825	3117	2945.67
	167	122	0	0	40.6667	0	56	208	88												167	3999	1685	1912	2532	3895	1897	3117	2969.67
	168	122	0	0	40.6667	0	36	208	81.3333												168	4020	1685	1912	2539	4096	1821	3117	3011.33
	169	31	0	0	10.3333	0	0	0	0												169	3999	1685	1912	2532	4096	1857	3117	3023.33
	170	31	0	0	10.3333	0	0	0	0												170	3989	1180	1043	2070.67	4096	1527	3740	3121
	171	31	0	0	10.3333	0	0	0	0												171	3948	1180	1043	2057	4029	1515	3740	3094.67
	172	31	0	0	10.3333	0	0	0	0												172	3714	1011	1043	1922.67	3341	1454	3740	2845
	173	31	0	0	10.3333	0	0	0	0												173	3684	1011	1043	1912.67	3341	1378	3117	2612
	174	163	0	0	54.3333	151	89	0	80												174	3623	1011	1043	1892.33	3106	1349	3117	2524
	175	132	0	0	44	151	89	0	80												175	3663	1011	1043	1905.67	3190	1309	3117	2538.67
	176	132	0	0	44	151	89	0	80												176	3623	1011	1043	1892.33	3039	1269	3117	2475
	177	132	0	0	44	151	89	0	80												177	3633	674	1043	1783.33	3039	1241	3117	2465.67
	178	132	0	0	44	151	89	0	80												178	3399	506	1043	1649.33	2686	1144	2909	2246.33
	179	142	0	0	47.3333	151	89	0	80												179	3165	506	1043	1571.33	2250	1076	2909	2078.33
	180	10	0	0	3.33333	0	4	0	1.33333												180	2870	506	869	1415	1293	1039	1870	1400.67
	181	71	0	521	197.333	0	4	0	1.33333												181	2595	506	695	1265.33	688	918	1870	1158.67
	182	204	0	521	241.667	151	93	0	81.3333												182	2452	506	695	1217.67	789	939	1870	1199.33
	183	204	0	521	241.667	201	93	0	98												183	2442	506	0	982.667	789	939	1247	991.667
	184	326	0	521	282.333	201	117	0	106												184	2778	506	0	1094.67	789	1027	1247	1021
	185	326	0	521	282.333	201	117	0	106												185	3094	506	0	1200	621	858	623	700.667
	186	326	0	521	282.333	201	117	0	106												186	2839	506	0	1115	621	838	623	694
	187	387	1348	2086	1273.67	319	141	208	222.667												187	2819	506	0	1108.33	621	786	623	676.667
	188	387	1348	2086	1273.67	319	141	208	222.667												188	2727	0	0	909	621	701	623	648.333
	189	488	1348	2086	1307.33	319	173	208	233.333												189	2585	0	0	861.667	453	685	623	587
	190	488	1348	2086	1307.33	319	173	208	233.333												190	2422	337	0	919.667	453	814	1039	768.667
	191	488	1348	2086	1307.33	403	189	208	266.667												191	2412	337	0	916.333	453	886	1039	792.667
	192	488	1348	2086	1307.33	403	189	208	266.667												192	2340	337	0	892.333	453	850	1039	780.667
	193	509	1348	2086	1314.33	403	189	208	266.667												193	2279	337	0	872	453	850	1039	780.667
	194	590	1348	2086	1341.33	487	189	208	294.667												194	2269	674	0	981	453	1007	1039	833
	195	590	1348	2086	1341.33	487	189	208	294.667												195	2310	674	0	994.667	755	1063	416	744.667
	196	621	1348	2086	1351.67	487	161	208	285.333												196	2137	674	0	937	755	995	416	722
	197	834	1348	2086	1422.67	487	161	208	285.333												197	2066	674	0	913.333	755	1007	416	726
	198	824	1348	2086	1419.33	487	153	208	282.667												198	2025	674	0	899.667	554	1007	831	797.333
	199	814	1348	2086	1416	487	145	208	280												199	1933	674	0	869	554	1031	831	805.333
	200	763	1348	2086	1399	487	129	208	274.667												200	2483	674	0	1052.33	554	975	1870	1133
	201	763	1685	2086	1511.33	487	97	208	264												201	2463	674	0	1045.67	554	967	1870	1130.33
	202	763	1685	2086	1511.33	487	117	416	340												202	2534	674	0	1069.33	554	987	1870	1137
	203	763	1685	2086	1511.33	487	105	416	336												203	2636	674	348	1219.33	403	906	1870	1059.67
	204	753	1685	1564	1334	487	105	416	336												204	2900	674	1043	1539	520	979	1870	1123
	205	834	1685	1564	1361	336	149	416	300.333												205	2921	674	1043	1546	520	1269	2285	1358
	206	855	1517	1217	1196.33	269	145	416	276.667												206	3083	674	1043	1600	705	1752	2285	1580.67
	207	794	1517	521	944	269	145	208	207.333												207	2992	674	1043	1569.67	705	1793	2285	1594.33
	208	733	1517	521	923.667	269	145	208	207.333												208	3236	674	1043	1651	839	2018	3324	2060.33
	209	733	1517	521	923.667	269	145	208	207.333												209	3592	674	1217	1827.67	839	2034	3324	2065.67
	210	712	1517	0	743	269	129	208	202												210	3440	674	1217	1777	957	2111	3324	2130.67
	211	977	1517	0	831.333	269	161	208	212.667												211	3450	1517	1217	2061.33	856	2127	2909	1964
	212	834	337	0	390.333	269	141	208	206												212	3490	1517	1217	2074.67	856	2123	2909	1962.67
	213	834	337	0	390.333	269	141	208	206												213	3450	3708	1217	2791.67	856	2542	2909	2102.33
	214	834	337	0	390.333	269	141	208	206												214	3358	3371	1217	2648.67	856	2606	2909	2123.67
	215	834	337	0	390.333	269	141	208	206												215	3429	3371	1217	2672.33	856	2643	2909	2136
	216	834	337	0	390.333	269	141	208	206												216	3134	3371	1217	2574	856	2747	2909	2170.67
	217	855	337	0	397.333	269	181	208	219.333												217	3226	3371	1217	2604.67	856	3484	3117	2485.67
	218	855	337	0	397.333	269	209	208	228.667												218	3368	3540	1217	2708.33	974	5555	3117	3215.33
	219	946	337	0	427.667	269	222	208	233												219	3104	3877	1217	2732.67	1326	11146	3117	5196.33
	220	773	337	0	370	101	250	208	186.333												220	3134	3540	1391	2688.33	1326	11976	3117	5473
	221	641	337	0	326	252	250	208	236.667												221	3287	3540	1391	2739.33	1679	13245	3117	6013.67
	222	641	0	0	213.667	252	250	208	236.667												222	3297	3540	1391	2742.67	1796	13378	3117	6097
	223	641	0	0	213.667	252	234	208	231.333												223	3032	3540	1391	2654.33	1796	13430	3117	6114.33
	224	580	0	0	193.333	252	234	208	231.333												224	3165	3708	1391	2754.67	1796	13789	3324	6303
	225	570	0	0	190	252	234	208	231.333												225	3857	6068	1912	3945.67	2384	15940	3532	7285.33
	226	570	0	0	190	252	234	208	231.333												226	4447	11124	3824	6465	3593	19223	4779	9198.33
	227	499	0	0	166.333	252	205	0	152.333												227	4569	13147	5910	7875.33	3811	19952	6025	9929.33
	228	478	0	0	159.333	252	193	0	148.333												228	4986	13147	5910	8014.33	3811	21990	6025	10608.7
	229	366	0	0	122	101	20	0	40.3333												229	4976	13147	6953	8358.67	3811	22099	6025	10645
	230	193	0	0	64.3333	0	20	0	6.66667												230	4874	13147	8691	8904	3811	22280	6025	10705.3
	231	244	0	0	81.3333	151	193	0	114.667												231	4752	12304	8691	8582.33	3811	22365	7272	11149.3
	232	265	0	0	88.3333	151	173	0	108												232	4650	10450	8691	7930.33	3811	22216	7272	11099.7
	233	377	0	0	125.667	151	173	0	108												233	4386	10450	8691	7842.33	3677	22075	7272	11008
	234	519	0	0	173	319	185	0	168												234	4284	10450	8691	7808.33	3677	21922	7272	10957
	235	570	0	0	190	319	197	0	172												235	4294	10450	8691	7811.67	3677	21926	7272	10958.3
	236	570	0	0	190	319	197	0	172												236	4264	10450	8691	7801.67	3559	21785	6233	10525.7
	237	570	0	0	190	319	197	0	172												237	4131	9944	8691	7588.67	3559	21486	6233	10426
	238	570	0	0	190	319	197	0	172												238	4030	9944	8691	7555	3559	21346	6233	10379.3
	239	570	0	0	190	319	197	0	172												239	3958	9944	8691	7531	3374	21164	6233	10257
	240	163	0	0	54.3333	0	105	0	35												240	3989	9944	8517	7483.33	3374	21132	6233	10246.3
	241	529	0	0	176.333	319	165	0	161.333												241	3908	9607	8517	7344	2854	21068	6233	10051.7
	242	529	0	0	176.333	319	165	0	161.333												242	3908	9607	8517	7344	2854	21068	6233	10051.7
	243	458	0	0	152.667	319	189	0	169.333												243	3908	9439	8517	7288	2854	21003	6233	10030
	244	448	0	0	149.333	319	157	0	158.667												244	3785	9439	8517	7247	2854	20971	6025	9950
	245	539	0	0	179.667	319	157	0	158.667												245	3775	9439	8517	7243.67	2854	20947	6025	9942
	246	580	0	0	193.333	319	157	0	158.667												246	3735	9776	8517	7342.67	2854	20931	6025	9936.67
	247	580	506	0	362	319	157	0	158.667												247	3735	9776	8517	7342.67	2854	20890	6025	9923
	248	600	506	0	368.667	319	157	0	158.667												248	3144	4045	6605	4598	1645	9974	5610	5743
	249	600	506	0	368.667	319	157	0	158.667												249	3022	4045	6605	4557.33	1645	9821	4986	5484
	250	600	506	0	368.667	319	157	0	158.667												250	1913	3034	1738	2228.33	1343	2973	416	1577.33
	251	600	506	0	368.667	319	129	0	149.333												251	1974	2191	1738	1967.67	1343	2884	416	1547.67
	252	600	506	0	368.667	168	129	0	99												252	1760	2697	695	1717.33	806	2381	0	1062.33
	253	611	506	0	372.333	168	89	0	85.6667												253	2035	1180	695	1303.33	386	2026	0	804
	254	733	506	0	413	285	89	0	124.667												254	1954	1180	695	1276.33	235	1970	0	735
	255	733	506	0	413	285	77	0	120.667												255	2015	1180	695	1296.67	134	1559	0	564.333
	256	600	506	0	368.667	285	77	0	120.667												256	1944	1180	695	1273	134	1321	0	485
	257	580	506	0	362	420	89	0	169.667												257	1944	1180	695	1273	134	1261	0	465
	258	580	843	0	474.333	420	89	0	169.667												258	2106	1180	695	1327	134	1184	0	439.333
	259	580	843	0	474.333	420	89	0	169.667												259	2229	1180	869	1426	134	1140	0	424.667
	260	611	843	0	484.667	420	89	0	169.667												260	2076	1180	869	1375	134	1140	0	424.667
	261	794	843	0	545.667	420	89	0	169.667												261	2117	1180	869	1388.67	134	1192	0	442
	262	590	843	0	477.667	420	89	0	169.667												262	2076	1180	869	1375	134	1200	0	444.667
	263	600	843	0	481	420	89	0	169.667												263	2066	1180	869	1371.67	134	1253	0	462.333
	264	763	843	0	535.333	420	40	0	153.333												264	2086	1180	869	1378.33	134	1253	0	462.333
	265	773	843	0	538.667	420	24	0	148												265	2005	1180	869	1351.33	134	1233	0	455.667
	266	753	337	0	363.333	252	12	0	88												266	1974	843	869	1228.67	134	1233	0	455.667
	267	733	337	0	356.667	252	28	0	93.3333												267	1974	843	869	1228.67	285	1249	0	511.333
	268	733	337	0	356.667	252	93	0	115												268	1923	843	869	1211.67	285	1249	0	511.333
	269	763	337	0	366.667	252	93	0	115												269	1933	843	869	1215	285	1265	0	516.667
	270	733	337	0	356.667	252	93	0	115												270	1883	843	869	1198.33	285	1188	0	491
	271	672	337	0	336.333	252	129	0	127												271	1883	843	869	1198.33	285	1152	0	479
	272	672	337	0	336.333	252	133	0	128.333												272	1852	1348	869	1356.33	285	1092	208	528.333
	273	651	337	0	329.333	403	133	0	178.667												273	1862	1348	869	1359.67	285	1132	208	541.667
	274	651	337	0	329.333	403	133	0	178.667												274	1903	1348	869	1373.33	285	1160	208	551
	275	651	337	0	329.333	403	133	0	178.667												275	1730	1011	869	1203.33	151	1072	208	477
	276	651	337	0	329.333	285	133	0	139.333												276	1384	1011	869	1088	151	1019	208	459.333
	277	651	337	0	329.333	285	133	0	139.333												277	1343	843	869	1018.33	151	1035	208	464.667
	278	641	337	0	326	285	133	0	139.333												278	1272	506	174	650.667	151	1011	208	456.667
	279	641	337	0	326	285	133	0	139.333												279	753	506	174	477.667	151	814	831	598.667
	280	519	337	0	285.333	285	133	0	139.333												280	804	506	174	494.667	151	850	831	610.667
	281	519	337	0	285.333	285	133	0	139.333												281	855	506	0	453.667	201	886	831	639.333
	282	519	337	0	285.333	285	133	0	139.333												282	845	506	0	450.333	201	882	831	638
	283	519	337	0	285.333	285	133	0	139.333												283	834	506	0	446.667	201	786	831	606
	284	478	0	0	159.333	285	133	0	139.333												284	967	506	0	491	201	749	831	593.667
	285	397	0	0	132.333	285	133	0	139.333												285	936	506	0	480.667	201	749	1662	870.667
	286	285	0	0	95	285	133	0	139.333												286	987	506	0	497.667	201	749	1662	870.667
	287	254	0	0	84.6667	285	133	0	139.333												287	1150	506	0	552	201	749	1662	870.667
	288	92	0	0	30.6667	151	121	0	90.6667												288	1231	1348	0	859.667	336	689	1662	895.667
	289	71	0	0	23.6667	151	121	0	90.6667												289	1231	1348	0	859.667	336	600	1662	866
	290	41	0	0	13.6667	151	121	0	90.6667												290	1231	1348	0	859.667	336	681	1662	893
	291	41	0	0	13.6667	151	121	0	90.6667												291	1231	1348	0	859.667	336	681	1662	893
	292	10	0	0	3.33333	151	52	0	67.6667												292	1231	1348	0	859.667	336	628	1662	875.333
	293	10	0	0	3.33333	151	4	0	51.6667												293	1231	1348	0	859.667	336	608	1662	868.667
	294	10	0	0	3.33333	151	4	0	51.6667												294	1394	843	0	745.667	336	632	1662	876.667
	295	0	0	0	0	151	4	0	51.6667												295	1201	843	0	681.333	336	608	1662	868.667
	296	0	0	0	0	151	4	0	51.6667												296	1201	843	0	681.333	336	612	1662	870
	297	0	0	0	0	151	4	0	51.6667												297	1262	843	0	701.667	336	608	1662	868.667
	298	0	0	0	0	151	4	0	51.6667												298	1394	1180	0	858	336	693	2493	1174
	299	0	0	0	0	0	0	0	0												299	1384	1180	0	854.667	336	681	2493	1170
	300	0	0	0	0	0	0	0	0												300	1333	1180	0	837.667	285	624	2701	1203.33
	301	0	0	0	0	0	0	0	0												301	1353	1180	0	844.333	386	604	2701	1230.33
	302	0	0	0	0	0	0	0	0												302	1435	1180	0	871.667	386	439	2493	1106
	303	0	0	0	0	0	0	0	0												303	1496	1180	0	892	386	350	2493	1076.33
	304	0	0	0	0	0	0	0	0												304	1516	1180	0	898.667	386	350	2493	1076.33
	305	0	0	0	0	0	0	0	0												305	1516	1180	0	898.667	386	363	2493	1080.67
	306	0	0	0	0	0	0	0	0												306	1333	1517	0	950	386	330	2493	1069.67
	307	0	0	0	0	0	0	0	0												307	1323	1517	0	946.667	386	350	2493	1076.33
	308	0	0	0	0	0	0	0	0												308	1028	674	0	567.333	386	367	1662	805
	309	0	0	0	0	0	0	0	0												309	916	674	0	530	386	354	1662	800.667
	310	0	0	0	0	0	0	0	0												310	916	674	0	530	386	274	1662	774
	311	0	0	0	0	0	0	0	0												311	845	1180	0	675	252	274	1039	521.667
	312	0	0	0	0	0	0	0	0												312	845	1180	0	675	252	274	1039	521.667
	313	0	0	0	0	0	0	0	0												313	794	1180	0	658	252	274	1039	521.667
	314	0	0	0	0	0	0	0	0												314	794	1180	0	658	252	274	1039	521.667
	315	0	0	0	0	0	0	0	0												315	682	1180	0	620.667	252	274	1039	521.667
	316	0	0	0	0	0	0	0	0												316	753	1180	0	644.333	252	274	1039	521.667
	317	0	0	0	0	0	0	0	0												317	722	1180	0	634	252	258	1662	724
	318	0	0	0	0	0	0	0	0												318	773	1180	0	651	252	230	1662	714.667
	319	0	0	0	0	0	0	0	0												319	804	1180	0	661.333	252	274	1662	729.333
	320	0	0	0	0	0	0	0	0												320	895	1180	0	691.667	420	246	1454	706.667
	321	0	0	0	0	0	0	0	0												321	987	1180	695	954	554	254	1870	892.667
	322	0	0	0	0	0	0	0	0												322	1079	1011	695	928.333	554	234	1454	747.333
	323	0	0	0	0	0	0	0	0												323	1007	1011	695	904.333	554	226	1454	744.667
	324	0	0	0	0	0	0	0	0												324	1007	1011	695	904.333	302	226	1454	660.667
	325	0	0	0	0	0	0	0	0												325	1018	1011	695	908	537	213	1454	734.667
	326	0	0	0	0	0	0	0	0												326	1241	1011	695	982.333	537	242	1454	744.333
	327	0	0	0	0	0	0	0	0												327	1211	1011	695	972.333	789	242	1454	828.333
	328	0	0	0	0	0	0	208	69.3333												328	1231	1011	695	979	789	218	1454	820.333
	329	0	0	0	0	0	125	208	111												329	1221	1180	695	1032	823	218	1039	693.333
	330	81	0	0	27	0	157	208	121.667												330	1231	1180	695	1035.33	823	218	1039	693.333
	331	224	0	0	74.6667	0	189	208	132.333												331	1099	337	695	710.333	823	218	1039	693.333
	332	224	0	0	74.6667	0	209	208	139												332	1099	337	695	710.333	823	193	1039	685
	333	254	0	0	84.6667	168	209	208	195												333	1099	337	695	710.333	823	282	1039	714.667
	334	254	0	0	84.6667	168	230	208	202												334	1109	674	695	826	823	310	1662	931.667
	335	254	0	0	84.6667	168	230	208	202												335	1180	674	695	849.667	823	322	1662	935.667
	336	275	0	0	91.6667	168	254	208	210												336	1272	843	695	936.667	823	322	1662	935.667
	337	275	0	0	91.6667	168	254	208	210												337	1272	843	695	936.667	823	407	1662	964
	338	275	0	0	91.6667	168	254	208	210												338	1252	843	695	930	957	427	1662	1015.33
	339	315	0	0	105	168	254	208	210												339	1272	1011	695	992.667	957	411	1662	1010
	340	315	0	0	105	168	318	208	231.333												340	1374	1011	695	1026.67	957	439	1662	1019.33
	341	315	0	0	105	168	318	208	231.333												341	1394	1517	695	1202	957	435	1247	879.667
	342	315	0	0	105	168	350	208	242												342	1455	1517	0	990.667	1226	463	1247	978.667
	343	315	337	0	217.333	168	363	208	246.333												343	1404	1517	0	973.667	1226	447	1247	973.333
	344	377	337	0	238	168	375	208	250.333												344	1282	1517	348	1049	1091	475	1870	1145.33
	345	417	337	0	251.333	168	375	208	250.333												345	1262	1517	348	1042.33	1091	483	1870	1148
	346	499	337	0	278.667	336	375	208	306.333												346	1180	1348	348	958.667	923	483	1247	884.333
	347	519	337	0	285.333	470	407	208	361.667												347	1160	1348	348	952	923	483	1247	884.333
	348	539	337	0	292	470	407	208	361.667												348	1140	1348	348	945.333	655	443	1247	781.667
	349	539	337	0	292	621	455	0	358.667												349	1068	1180	348	865.333	621	443	1247	770.333
	350	712	337	0	349.667	621	483	0	368												350	1028	1180	348	852	621	471	1247	779.667
	351	672	337	0	336.333	621	520	0	380.333												351	1018	1180	348	848.667	621	495	1247	787.667
	352	733	337	0	356.667	621	560	0	393.667												352	1007	1180	348	845	621	483	1247	783.667
	353	682	337	0	339.667	621	584	0	401.667												353	1191	1180	348	906.333	806	516	1247	856.333
	354	895	337	0	410.667	621	528	0	383												354	1374	1180	348	967.333	588	471	1247	768.667
	355	916	337	0	417.667	621	508	0	376.333												355	1231	2528	348	1369	588	487	2078	1051
	356	916	337	0	417.667	621	455	0	358.667												356	1384	2528	869	1593.67	789	516	2078	1127.67
	357	916	337	0	417.667	621	455	0	358.667												357	1384	2528	869	1593.67	789	504	2078	1123.67
	358	1068	337	0	468.333	453	495	0	316												358	1506	2528	869	1634.33	789	419	2078	1095.33
	359	1303	1011	0	771.333	638	544	0	394												359	1496	2528	869	1631	789	435	2078	1100.67
	360	1282	1011	0	764.333	722	584	208	504.667												360	1425	2528	869	1607.33	789	435	2078	1100.67
	361	1435	1517	0	984	722	653	208	527.667												361	1476	2528	869	1624.33	789	435	2078	1100.67
	362	1465	1180	0	881.667	722	665	208	531.667												362	1252	1348	869	1156.33	789	371	1454	871.333
	363	1567	1180	0	915.667	806	685	208	566.333												363	1455	1685	1217	1452.33	789	371	831	663.667
	364	1567	1180	0	915.667	806	826	208	613.333												364	1791	1685	1217	1564.33	890	568	831	763
	365	1649	1180	0	943	806	846	208	620												365	1954	1685	1217	1618.67	890	560	831	760.333
	366	1649	1180	0	943	806	866	208	626.667												366	2412	1685	1217	1771.33	1142	737	831	903.333
	367	1659	1180	0	946.333	806	882	208	632												367	2524	1685	1217	1808.67	1142	826	831	933
	368	1628	1180	0	936	638	830	208	558.667												368	2534	1685	869	1696	1427	858	831	1038.67
	369	1628	1180	0	936	638	830	208	558.667												369	2758	1685	869	1770.67	1427	858	831	1038.67
	370	1801	1180	0	993.667	638	870	208	572												370	2737	1685	869	1763.67	1427	890	831	1049.33
	371	1801	1180	0	993.667	638	894	208	580												371	2697	1685	869	1750.33	1293	866	1247	1135.33
	372	1862	1180	0	1014	638	826	208	557.333												372	2737	1685	869	1763.67	1293	830	1247	1123.33
	373	1883	1180	0	1021	638	826	208	557.333												373	2798	1685	869	1784	1612	1112	1247	1323.67
	374	2015	1180	0	1065	638	939	1662	1079.67												374	2809	1685	869	1787.67	1981	1108	1662	1583.67
	375	2076	1180	0	1085.33	638	939	1662	1079.67												375	2737	1685	869	1763.67	1981	1124	1662	1589
	376	2056	1180	348	1194.67	638	922	1662	1074												376	3124	1517	348	1663	2115	1184	831	1376.67
	377	2035	1180	348	1187.67	638	943	1662	1081												377	3032	1517	869	1806	2115	1204	831	1383.33
	378	2025	506	348	959.667	655	1035	1662	1117.33												378	3073	843	869	1595	2317	1192	831	1446.67
	379	1883	506	348	912.333	655	939	1662	1085.33												379	3094	843	869	1602	2485	1297	831	1537.67
	380	1649	0	348	665.667	520	995	1662	1059												380	3104	843	869	1605.33	2485	1297	831	1537.67
	381	1689	0	348	679	520	1152	1454	1042												381	3175	843	869	1629	2602	1325	831	1586
	382	1710	0	348	686	520	1112	1454	1028.67												382	2951	843	869	1554.33	2820	1325	831	1658.67
	383	1730	0	348	692.667	520	1055	1454	1009.67												383	3022	506	869	1465.67	2820	1386	831	1679
	384	1669	0	348	672.333	520	1168	1454	1047.33												384	2941	506	521	1322.67	2820	1386	831	1679
	385	1710	0	348	686	520	1116	1454	1030												385	3043	506	521	1356.67	2820	1313	831	1654.67
	386	1537	0	348	628.333	520	1080	1454	1018												386	2921	506	521	1316	2820	1341	831	1664
	387	1526	0	348	624.667	520	1072	1454	1015.33												387	2697	506	521	1241.33	2820	1245	831	1632
	388	1445	0	348	597.667	520	1132	1454	1035.33												388	2473	506	521	1166.67	2820	1245	831	1632
	389	1404	0	348	584	520	1120	2285	1308.33												389	2198	1180	521	1299.67	2619	1180	831	1543.33
	390	1557	0	348	635	436	1059	2285	1260												390	2106	1180	521	1269	2619	1156	416	1397
	391	1587	0	348	645	436	1067	2285	1262.67												391	1862	1180	521	1187.67	2619	1273	416	1436
	392	1608	0	348	652	436	1067	2285	1262.67												392	1872	1180	521	1191	2283	1136	416	1278.33
	393	1659	0	348	669	436	1035	2285	1252												393	1852	1180	521	1184.33	2283	1128	416	1275.67
	394	1598	0	348	648.667	436	1092	2285	1271												394	1699	1180	521	1133.33	1897	1047	416	1120
	395	1628	0	0	542.667	436	1092	2285	1271												395	1567	1180	521	1089.33	1679	967	416	1020.67
	396	1689	0	0	563	436	1067	2285	1262.67												396	1303	674	521	832.667	1528	939	416	961
	397	1537	0	0	512.333	436	1067	2285	1262.67												397	1262	674	521	819	1293	786	416	831.667
	398	1445	0	0	481.667	436	1067	2285	1262.67												398	1252	674	0	642	1125	786	0	637
	399	1180	0	0	393.333	436	1027	831	764.667												399	1404	674	0	692.667	1007	874	0	627
	400	1079	0	0	359.667	436	1027	831	764.667												400	1486	674	0	720	722	846	0	522.667
	401	1099	0	0	366.333	436	1027	831	764.667												401	1638	674	0	770.667	369	878	0	415.667
	402	1007	0	0	335.667	436	939	831	735.333												402	1750	674	521	981.667	369	898	0	422.333
	403	1007	0	0	335.667	436	939	831	735.333												403	1893	674	521	1029.33	453	926	0	459.667
	404	926	0	0	308.667	436	918	831	728.333												404	2076	674	521	1090.33	957	926	0	627.667
	405	936	0	0	312	436	882	831	716.333												405	1984	674	521	1059.67	957	914	0	623.667
	406	946	0	0	315.333	302	882	831	671.667												406	1974	674	521	1056.33	957	918	0	625
	407	865	0	0	288.333	302	790	831	641												407	2005	674	521	1066.67	1058	898	0	652
	408	916	0	0	305.333	0	673	831	501.333												408	2015	674	521	1070	1058	834	0	630.667
	409	895	0	0	298.333	0	443	831	424.667												409	2015	674	521	1070	856	818	0	558
	410	855	0	0	285	0	338	831	389.667												410	2117	674	521	1104	856	729	0	528.333
	411	916	0	0	305.333	0	399	831	410												411	2117	674	521	1104	688	689	0	459
	412	824	0	0	274.667	0	407	831	412.667												412	2147	674	521	1114	688	632	0	440
	413	845	0	0	281.667	0	342	831	391												413	2086	674	521	1093.67	688	632	0	440
	414	773	0	0	257.667	0	310	831	380.333												414	2056	0	521	859	688	649	0	445.667
	415	651	0	0	217	353	342	0	231.667												415	2015	0	521	845.333	688	649	0	445.667
	416	997	0	0	332.333	353	495	0	282.667												416	1944	0	521	821.667	688	560	0	416
	417	1058	674	0	577.333	353	681	0	344.667												417	1944	0	521	821.667	688	560	0	416
	418	1211	843	174	742.667	353	874	0	409												418	1933	0	521	818	688	512	0	400
	419	1252	843	174	756.333	353	987	0	446.667												419	1893	0	521	804.667	688	483	0	390.333
	420	1252	1348	174	924.667	353	1003	0	452												420	1852	0	521	791	688	427	0	371.667
	421	1241	1348	174	921	353	1007	0	453.333												421	1944	0	521	821.667	688	363	0	350.333
	422	1292	1348	174	938	353	1047	0	466.667												422	1822	0	1391	1071	688	375	0	354.333
	423	1231	1517	174	974	353	1063	0	472												423	1710	0	1391	1033.67	772	330	0	367.333
	424	1231	1517	174	974	353	1063	0	472												424	1486	0	1391	959	890	177	0	355.667
	425	1313	1517	174	1001.33	353	1039	0	464												425	1455	0	869	774.667	890	318	0	402.667
	426	1374	1517	174	1021.67	353	1039	0	464												426	1516	0	869	795	890	359	0	416.333
	427	1374	1517	174	1021.67	722	1039	0	587												427	1425	337	869	877	789	359	0	382.667
	428	1374	1517	174	1021.67	722	1039	0	587												428	1384	337	869	863.333	453	375	0	276
	429	1608	1517	174	1099.67	722	1039	0	587												429	1353	337	869	853	369	338	0	235.667
	430	2076	1517	348	1313.67	722	1253	416	797												430	1445	1011	869	1108.33	369	463	416	416
	431	2391	1517	521	1476.33	722	1241	416	793												431	1638	1685	869	1397.33	520	491	416	475.667
	432	2575	1854	521	1650	722	1253	416	797												432	1730	1685	869	1428	520	588	1662	923.333
	433	2727	2191	521	1813	722	1204	416	780.667												433	1822	1685	869	1458.67	520	616	1662	932.667
	434	2737	2191	521	1816.33	907	1204	416	842.333												434	1913	1685	1391	1663	789	709	1662	1053.33
	435	2758	2191	521	1823.33	907	1225	416	849.333												435	2137	1685	1391	1737.67	974	733	1662	1123
	436	2758	2191	521	1823.33	907	1237	416	853.333												436	2371	1854	1391	1872	974	910	1870	1251.33
	437	2798	1517	348	1554.33	907	1112	416	811.667												437	2564	1854	1391	1936.33	974	995	2701	1556.67
	438	2798	1517	348	1554.33	907	858	416	727												438	2686	2360	1391	2145.67	974	1063	2701	1579.33
	439	2717	1517	695	1643	907	798	416	707												439	2778	2360	1391	2176.33	1125	1096	2701	1640.67
	440	2615	1517	695	1609	907	753	416	692												440	2951	2360	1391	2234	1125	1096	2701	1640.67
	441	2361	1517	695	1524.33	1293	926	416	878.333												441	2951	2360	1391	2234	1125	1076	2701	1634
	442	2381	1517	695	1531	1192	882	416	830												442	2870	2360	521	1917	1125	1092	2701	1639.33
	443	2351	1517	695	1521	1511	1043	416	990												443	2798	2360	521	1893	1125	1092	2701	1639.33
	444	2361	1180	695	1412	1511	1059	416	995.333												444	2686	2697	521	1968	1125	1092	2701	1639.33
	445	2463	1180	695	1446	1511	1104	416	1010.33												445	2625	2697	521	1947.67	1125	1180	2701	1668.67
	446	2463	674	695	1277.33	1259	1188	416	954.333												446	2748	2697	521	1988.67	1125	1176	2701	1667.33
	447	2483	674	695	1284	1259	1180	416	951.667												447	2737	2697	521	1985	1125	1176	2701	1667.33
	448	2554	674	695	1307.67	1461	1176	416	1017.67												448	2666	2360	521	1849	1125	1148	2701	1658
	449	2463	674	695	1277.33	1461	1168	416	1015												449	2707	2360	521	1862.67	1125	1092	2701	1639.33
	450	2208	674	521	1134.33	1461	1168	416	1015												450	2595	2191	521	1769	1125	1076	2701	1634
	451	2269	674	348	1097	1461	1156	416	1011												451	2697	2191	521	1803	1007	1076	2701	1594.67
	452	2096	674	348	1039.33	1461	1152	416	1009.67												452	2890	1685	521	1698.67	1007	1076	2701	1594.67
	453	1984	674	348	1002	1461	1172	416	1016.33												453	3144	1685	521	1783.33	923	963	2701	1529
	454	1984	337	348	889.667	1091	1172	416	893												454	2982	1685	521	1729.33	923	882	2701	1502
	455	1669	337	348	784.667	1091	1136	0	742.333												455	3063	1685	521	1756.33	923	886	1247	1018.67
	456	1567	0	348	638.333	1091	1027	0	706												456	2961	1517	0	1492.67	923	761	1247	977
	457	1384	0	348	577.333	1091	967	0	686												457	3144	843	0	1329	839	673	1247	919.667
	458	1343	0	348	563.667	1091	963	0	684.667												458	3226	843	0	1356.33	789	548	416	584.333
	459	1272	0	348	540	1091	963	0	684.667												459	2890	843	0	1244.33	789	572	416	592.333
	460	1598	0	348	648.667	1091	858	0	649.667												460	2829	843	0	1224	638	568	416	540.667
	461	1628	0	0	542.667	1091	842	0	644.333												461	2717	337	0	1018	470	540	0	336.667
	462	1822	0	0	607.333	1091	842	0	644.333												462	2605	337	0	980.667	470	540	0	336.667
	463	1842	0	0	614	1091	842	0	644.333												463	2575	337	0	970.667	470	540	0	336.667
	464	1760	0	0	586.667	739	806	0	515												464	2768	0	0	922.667	134	580	0	238
	465	1822	0	0	607.333	739	689	0	476												465	2676	0	0	892	0	455	0	151.667
	466	1730	0	0	576.667	739	628	0	455.667												466	2737	0	0	912.333	118	431	0	183
	467	1679	0	0	559.667	688	612	0	433.333												467	2849	0	0	949.667	118	459	0	192.333
	468	1669	0	0	556.333	420	592	0	337.333												468	3053	0	0	1017.67	118	491	0	203
	469	1720	0	0	573.333	420	576	0	332												469	3226	0	695	1307	118	483	0	200.333
	470	1537	0	0	512.333	201	371	0	190.667												470	3104	0	695	1266.33	118	483	0	200.333
	471	1526	1517	0	1014.33	201	238	0	146.333												471	3094	0	695	1263	118	508	0	208.667
	472	1587	1517	0	1034.67	201	286	0	162.333												472	3053	0	695	1249.33	118	560	0	226
	473	1608	1517	0	1041.67	0	286	0	95.3333												473	2992	506	695	1397.67	118	560	0	226
	474	1710	1517	0	1075.67	0	286	0	95.3333												474	2778	1180	1391	1783	118	620	0	246
	475	1649	1517	0	1055.33	0	274	0	91.3333												475	2697	1348	1391	1812	369	653	0	340.667
	476	1832	1517	0	1116.33	168	250	0	139.333												476	2686	1348	1391	1808.33	369	592	0	320.333
	477	1822	1517	0	1113	168	250	0	139.333												477	2809	1348	1391	1849.33	369	612	0	327
	478	2035	1517	0	1184	168	250	0	139.333												478	2870	2191	1391	2150.67	369	612	0	327
	479	1720	1517	0	1079	168	230	0	132.667												479	2819	2191	1391	2133.67	369	600	0	323
	480	1659	1517	0	1058.67	168	230	0	132.667												480	2513	2191	1391	2031.67	369	653	0	340.667
	481	1577	1517	0	1031.33	168	230	0	132.667												481	2310	2191	1564	2021.67	369	653	0	340.667
	482	1496	1517	0	1004.33	168	238	2909	1105												482	2096	2191	1564	1950.33	369	653	0	340.667
	483	1455	1517	0	990.667	168	258	2909	1111.67												483	1913	2191	1564	1889.33	369	636	0	335
	484	1435	1517	0	984	168	230	2909	1102.33												484	1801	2191	1564	1852	487	588	0	358.333
	485	1567	1517	0	1028	168	238	2909	1105												485	1832	2191	1564	1862.33	487	588	0	358.333
	486	1557	1517	869	1314.33	168	274	2909	1117												486	1771	2191	1564	1842	487	588	0	358.333
	487	1567	1517	869	1317.67	168	274	2909	1117												487	1771	2191	1564	1842	487	568	0	351.667
	488	1547	1517	869	1311	168	222	2909	1099.67												488	1598	2191	1564	1784.33	487	560	0	349
	489	1476	1517	869	1287.33	168	222	2909	1099.67												489	1557	2191	1564	1770.67	487	471	0	319.333
	490	1486	337	869	897.333	168	222	2909	1099.67												490	1557	2191	1564	1770.67	487	427	0	304.667
	491	1343	337	869	849.667	168	222	2909	1099.67												491	1669	2191	1912	1924	487	536	0	341
	492	1384	674	869	975.667	201	218	3948	1455.67												492	1740	2191	1564	1831.67	638	544	0	394
	493	1333	674	869	958.667	201	197	3948	1448.67												493	1628	1685	1564	1625.67	638	632	0	423.333
	494	1506	674	869	1016.33	436	246	3948	1543.33												494	1638	2023	1564	1741.67	638	649	0	429
	495	1506	674	869	1016.33	436	258	3948	1547.33												495	1638	1854	1564	1685.33	638	640	0	426
	496	1425	674	869	989.333	436	226	3948	1536.67												496	1547	1854	869	1423.33	856	709	0	521.667
	497	1241	337	869	815.667	436	189	3948	1524.33												497	1414	1180	869	1154.33	604	838	0	480.667
	498	1180	337	869	795.333	436	189	3948	1524.33												498	1516	1180	869	1188.33	604	814	0	472.667
	499	1048	337	0	461.667	269	189	3948	1468.67												499	1496	337	869	900.667	672	769	0	480.333
	500	1058	337	869	754.667	269	189	3948	1468.67												500	1567	337	869	924.333	789	761	0	516.667
	501	1140	337	869	782	638	189	6233	2353.33												501	1384	337	869	863.333	789	773	0	520.667
	502	1211	337	869	805.667	739	266	6233	2412.67												502	1455	337	869	887	789	818	0	535.667
	503	1353	337	869	853	739	266	6233	2412.67												503	1404	337	695	812	789	830	0	539.667
	504	1333	337	869	846.333	739	298	6233	2423.33												504	1455	337	695	829	789	830	0	539.667
	505	1282	843	869	998	739	282	6233	2418												505	1557	337	695	863	672	830	0	500.667
	506	1252	843	869	988	923	262	6233	2472.67												506	1557	337	695	863	672	830	0	500.667
	507	1150	843	869	954	923	379	4571	1957.67												507	1577	337	695	869.667	672	870	0	514
	508	1221	843	1043	1035.67	1226	423	4571	2073.33												508	1557	337	695	863	672	842	0	504.667
	509	1262	843	1043	1049.33	1226	439	4571	2078.67												509	1557	843	695	1031.67	672	882	0	518
	510	1262	843	1043	1049.33	1226	403	4571	2066.67												510	1587	843	695	1041.67	672	922	0	531.333
	511	1364	843	1043	1083.33	1226	427	4571	2074.67												511	1537	843	695	1025	672	902	0	524.667
	512	1364	843	1564	1257	1226	455	4571	2084												512	1689	843	695	1075.67	672	902	0	524.667
	513	1333	1348	1564	1415	1226	544	4571	2113.67												513	1659	843	695	1065.67	520	902	0	474
	514	1638	1348	1564	1516.67	1226	753	4571	2183.33												514	1587	843	695	1041.67	520	906	0	475.333
	515	1364	1348	1912	1541.33	1226	991	5402	2539.67												515	1608	843	348	933	739	967	0	568.667
	516	1557	1348	1912	1605.67	1226	995	5402	2541												516	1476	1517	348	1113.67	1796	1047	0	947.667
	517	1557	1348	1912	1605.67	1226	995	5402	2541												517	1557	1517	348	1140.67	2132	1116	0	1082.67
	518	1557	1348	1912	1605.67	1226	995	5402	2541												518	1476	1517	0	997.667	2132	1019	0	1050.33
	519	1516	1348	1912	1592	1226	959	5402	2529												519	1445	1180	0	875	1914	657	0	857
	520	1476	1348	1912	1578.67	990	959	5402	2450.33												520	1404	1180	0	861.333	1796	636	0	810.667
	521	1659	1348	1912	1639.67	1192	987	5402	2527												521	1404	1180	0	861.333	1796	636	0	810.667
	522	1659	1348	2086	1697.67	1545	1027	5402	2658												522	1343	1180	0	841	1796	636	0	810.667
	523	1699	1348	2086	1711	1545	1067	5402	2671.33												523	1353	1180	0	844.333	2199	653	0	950.667
	524	1516	1348	2086	1650	1444	1067	4363	2291.33												524	1211	1180	0	797	2199	653	0	950.667
	525	1496	1348	2086	1643.33	1410	987	4363	2253.33												525	1180	1180	0	786.667	2082	673	0	918.333
	526	1353	1011	2086	1483.33	1192	951	2701	1614.67												526	1160	1180	0	780	2082	721	0	934.333
	527	1374	1180	2086	1546.67	1192	931	1454	1192.33												527	1191	1180	0	790.333	2082	737	0	939.667
	528	1537	1180	2086	1601	1192	931	1454	1192.33												528	1140	1180	0	773.333	2082	705	0	929
	529	1537	1180	2086	1601	890	910	2285	1361.67												529	1160	1180	0	780	2082	669	0	917
	530	1445	674	1912	1343.67	890	878	1662	1143.33												530	1160	1180	0	780	2082	645	0	909
	531	1547	674	1912	1377.67	890	854	1662	1135.33												531	1140	1180	0	773.333	2015	596	0	870.333
	532	1516	674	1912	1367.33	890	854	1662	1135.33												532	1170	1180	0	783.333	2015	596	0	870.333
	533	1557	674	1912	1381	890	846	1662	1132.67												533	1119	1180	0	766.333	2015	596	0	870.333
	534	1557	674	521	917.333	890	781	1662	1111												534	1079	1180	0	753	2015	592	0	869
	535	1526	674	521	907	890	693	1662	1081.67												535	1079	674	0	584.333	2015	524	0	846.333
	536	1577	169	521	755.667	890	749	1662	1100.33												536	987	674	0	553.667	2182	524	0	902
	537	1577	169	521	755.667	890	709	1662	1087												537	916	674	0	530	2182	447	0	876.333
	538	1435	169	521	708.333	923	814	1662	1133												538	631	674	0	435	2182	399	0	860.333
	539	1435	169	1217	940.333	923	640	1662	1075												539	641	506	0	382.333	2182	371	0	851
	540	1720	169	869	919.333	1024	576	1662	1087.33												540	692	506	0	399.333	2182	363	0	848.333
	541	1476	169	869	838	1024	548	1662	1078												541	722	506	0	409.333	2182	363	0	848.333
	542	1476	169	869	838	1175	572	1662	1136.33												542	824	0	0	274.667	2182	375	0	852.333
	543	1435	169	869	824.333	1175	548	1662	1128.33												543	804	0	0	268	1931	346	0	759
	544	1435	169	869	824.333	1058	540	1662	1086.67												544	834	0	0	278	1931	350	0	760.333
	545	1435	169	869	824.333	1058	524	831	804.333												545	916	0	0	305.333	688	274	416	459.333
	546	1435	169	869	824.333	1058	524	831	804.333												546	885	0	0	295	688	286	416	463.333
	547	1384	169	869	807.333	1058	628	831	839												547	946	0	0	315.333	823	371	416	536.667
	548	1364	0	695	686.333	1058	632	831	840.333												548	946	0	0	315.333	823	395	416	544.667
	549	1323	0	695	672.667	907	681	1662	1083.33												549	997	0	0	332.333	604	411	416	477
	550	1292	0	695	662.333	907	681	1039	875.667												550	997	0	0	332.333	604	403	416	474.333
	551	1272	0	695	655.667	974	1023	3117	1704.67												551	926	0	0	308.667	604	403	416	474.333
	552	1221	0	1912	1044.33	974	1249	3117	1780												552	987	0	0	329	604	403	416	474.333
	553	1221	0	1912	1044.33	974	1398	3532	1968												553	997	0	0	332.333	604	403	416	474.333
	554	1160	0	3650	1603.33	974	1434	3532	1980												554	906	0	0	302	604	415	416	478.333
	555	1241	0	3650	1630.33	974	1434	3532	1980												555	906	0	0	302	420	431	416	422.333
	556	1374	0	3650	1674.67	974	1474	3740	2062.67												556	1180	0	174	451.333	269	520	416	401.667
	557	1557	506	4867	2310	974	1462	3740	2058.67												557	1231	0	174	468.333	638	661	416	571.667
	558	1608	506	4867	2327	1192	1623	3740	2185												558	1313	0	174	495.667	856	725	416	665.667
	559	1598	506	4867	2323.67	1192	1700	3740	2210.67												559	1506	0	174	560	856	769	831	818.667
	560	1699	506	4867	2357.33	1192	1748	3948	2296												560	1811	0	348	719.667	856	786	831	824.333
	561	1598	506	4172	2092	1007	1789	4155	2317												561	1811	674	348	944.333	856	794	831	827
	562	1669	506	4519	2231.33	1360	1813	4155	2442.67												562	1811	674	348	944.333	1074	826	831	910.333
	563	1577	506	4519	2200.67	1209	1825	4155	2396.33												563	1771	674	348	931	1074	842	831	915.667
	564	1618	506	5215	2446.33	1427	1837	4155	2473												564	2106	674	348	1042.67	1074	846	831	917
	565	1628	506	5215	2449.67	1561	1885	4155	2533.67												565	2045	674	348	1022.33	1074	862	831	922.333
	566	1567	506	5215	2429.33	1528	1857	4155	2513.33												566	1995	674	348	1005.67	1074	846	831	917
	567	1414	506	5215	2378.33	1528	1579	4155	2420.67												567	2137	674	348	1053	1074	866	416	785.333
	568	1364	506	5215	2361.67	1528	1547	4155	2410												568	2229	674	348	1083.67	1125	773	416	771.333
	569	1364	506	5215	2361.67	1528	1547	4155	2410												569	2279	674	348	1100.33	1326	781	623	910
	570	1364	506	5215	2361.67	1528	1547	4155	2410												570	2452	674	348	1158	1326	894	623	947.667
	571	1272	506	5215	2331	1427	1527	3324	2092.67												571	2391	674	348	1137.67	1326	866	623	938.333
	572	1272	506	5215	2331	1427	1511	3324	2087.33												572	2625	674	348	1215.67	1326	890	623	946.333
	573	1394	506	5215	2371.67	1427	1527	2909	1954.33												573	2768	674	348	1263.33	1326	906	623	951.667
	574	1323	506	5215	2348	1259	1498	3324	2027												574	2768	674	348	1263.33	1192	858	623	891
	575	1414	1011	5215	2546.67	1259	1450	2493	1734												575	2636	674	348	1219.33	1192	830	623	881.667
	576	1404	1011	5215	2543.33	1259	1442	2493	1731.33												576	2544	674	348	1188.67	1192	765	623	860
	577	1384	1011	5215	2536.67	1259	1442	2493	1731.33												577	2534	674	348	1185.33	1192	721	623	845.333
	578	1272	1011	2781	1688	1259	1486	2493	1746												578	2473	674	348	1165	1192	636	208	678.667
	579	1272	1011	2781	1688	1259	1486	2701	1815.33												579	2310	674	348	1110.67	1192	636	208	678.667
	580	1221	1011	1043	1091.67	1074	1144	1870	1362.67												580	2330	0	174	834.667	1192	733	208	711
	581	1038	506	869	804.333	1074	1043	1247	1121.33												581	2167	0	174	780.333	1007	717	208	644
	582	977	506	695	726	520	806	623	649.667												582	2147	0	0	715.667	873	677	208	586
	583	834	506	695	678.333	520	628	623	590.333												583	1913	0	0	637.667	873	657	208	579.333
	584	804	506	521	610.333	302	427	623	450.667												584	1842	0	0	614	873	536	208	539
	585	550	674	521	581.667	302	451	623	458.667												585	1893	0	0	631	571	556	208	445
	586	529	674	521	574.667	302	536	623	487												586	1822	0	0	607.333	470	596	1247	771
	587	488	674	0	387.333	302	423	623	449.333												587	1852	0	0	617.333	252	584	1247	694.333
	588	590	674	0	421.333	134	451	623	402.667												588	1822	0	0	607.333	252	548	1247	682.333
	589	773	674	0	482.333	134	491	623	416												589	1699	337	0	678.667	252	580	1247	693
	590	916	674	0	530	134	455	623	404												590	1608	337	0	648.333	50	580	1039	556.333
	591	987	1011	695	897.667	218	576	1039	611												591	1730	337	695	920.667	50	689	1039	592.667
	592	1191	1011	695	965.667	269	576	1039	628												592	1659	337	695	897	0	669	1039	569.333
	593	1170	1180	695	1015	269	576	2078	974.333												593	1689	337	695	907	0	681	1039	573.333
	594	1211	1180	695	1028.67	269	564	2078	970.333												594	1547	337	695	859.667	0	657	1039	565.333
	595	1201	1180	695	1025.33	269	564	2078	970.333												595	1364	337	695	798.667	0	657	1039	565.333
	596	1231	674	695	866.667	269	528	2078	958.333												596	1333	337	695	788.333	0	624	1039	554.333
	597	1231	674	695	866.667	269	528	1662	819.667												597	1323	337	695	785	0	649	1039	562.667
	598	1323	674	695	897.333	269	528	1662	819.667												598	1180	337	695	737.333	0	653	1039	564
	599	1323	674	695	897.333	134	528	1662	774.667												599	1292	337	695	774.667	0	653	1662	771.667
	600	1455	674	695	941.333	134	604	1662	800												600	1292	337	695	774.667	0	600	1662	754
	601	1455	674	695	941.333	134	584	1662	793.333												601	1262	337	695	764.667	218	596	1662	825.333
	602	1567	674	695	978.667	134	584	1662	793.333												602	1384	337	695	805.333	218	636	1662	838.667
	603	1618	674	695	995.667	134	564	1454	717.333												603	1557	337	1738	1210.67	218	645	1662	841.667
	604	1618	674	695	995.667	134	564	1454	717.333												604	1811	337	1738	1295.33	218	636	1662	838.667
	605	1669	674	695	1012.67	134	532	1454	706.667												605	1944	337	1738	1339.67	218	640	1662	840
	606	1649	674	695	1006	134	467	1454	685												606	1862	337	1738	1312.33	218	584	1662	821.333
	607	1720	674	695	1029.67	134	491	1454	693												607	1811	337	1738	1295.33	420	568	1662	883.333
	608	1923	674	695	1097.33	134	491	1454	693												608	1984	337	1738	1353	420	552	1662	878
	609	1923	674	695	1097.33	134	403	1454	663.667												609	1913	0	1738	1217	420	504	1662	862
	610	1811	506	695	1004	134	354	1454	647.333												610	1811	0	1738	1183	420	487	1662	856.333
	611	1771	506	695	990.667	134	294	1454	627.333												611	1811	0	1738	1183	420	391	1662	824.333
	612	1760	506	695	987	134	294	1454	627.333												612	1771	0	1738	1169.67	420	375	623	472.667
	613	1801	506	695	1000.67	134	294	1454	627.333												613	1944	0	1738	1227.33	420	383	623	475.333
	614	1750	506	695	983.667	134	266	1454	618												614	1933	0	1738	1223.67	420	342	623	461.667
	615	1649	506	695	950	134	230	1454	606												615	2005	0	1043	1016	420	367	623	470
	616	1567	169	0	578.667	84	197	416	232.333												616	2045	0	1043	1029.33	420	391	623	478
	617	1618	169	0	595.667	0	173	416	196.333												617	1954	0	1043	999	420	342	623	461.667
	618	1608	169	0	592.333	0	173	416	196.333												618	2025	0	1043	1022.67	420	342	623	461.667
	619	1506	169	0	558.333	0	173	416	196.333												619	2015	337	1043	1131.67	420	314	623	452.333
	620	1476	169	0	548.333	0	173	416	196.333												620	2015	337	1043	1131.67	420	334	623	459
	621	1476	0	0	492	0	121	416	179												621	1933	337	1043	1104.33	420	302	623	448.333
	622	1364	0	0	454.667	0	189	0	63												622	2340	337	1043	1240	420	306	623	449.667
	623	1567	0	0	522.333	0	213	0	71												623	2310	337	1043	1230	420	346	623	463
	624	1557	0	0	519	0	213	0	71												624	2157	337	1043	1179	201	342	623	388.667
	625	1577	0	1043	873.333	134	431	416	327												625	2249	337	1043	1209.67	201	379	623	401
	626	1557	0	1043	866.667	134	588	416	379.333												626	2310	337	0	882.333	201	379	623	401
	627	1669	0	1217	962	386	810	416	537.333												627	2208	674	0	960.667	688	411	0	366.333
	628	1801	169	1217	1062.33	806	967	416	729.667												628	2045	674	0	906.333	688	423	0	370.333
	629	1842	1011	1217	1356.67	1125	1148	416	896.333												629	2076	2023	0	1366.33	856	560	0	472
	630	1771	1011	1217	1333	1461	1245	416	1040.67												630	2045	2023	0	1356	1007	604	0	537
	631	1903	1011	1217	1377	1461	1245	416	1040.67												631	2015	2023	0	1346	1007	600	0	535.667
	632	1903	1011	1217	1377	1461	1245	416	1040.67												632	1832	2023	0	1285	1108	608	0	572
	633	1903	1011	1217	1377	1461	1245	416	1040.67												633	1822	2023	0	1281.67	1108	661	0	589.667
	634	1883	1011	1217	1370.33	1461	1253	416	1043.33												634	1984	2023	0	1335.67	1108	677	0	595
	635	1740	1011	1217	1322.67	1461	1253	416	1043.33												635	1974	2023	0	1332.33	1108	713	0	607
	636	1516	1011	1217	1248	1461	1297	416	1058												636	1954	2023	0	1325.67	1108	705	0	604.333
	637	1516	1011	1217	1248	1461	1317	416	1064.67												637	1832	2865	0	1565.67	1276	701	0	659
	638	1506	1011	1217	1244.67	1461	1430	416	1102.33												638	1852	2528	0	1460	1276	701	0	659
	639	1506	1011	1217	1244.67	1461	1430	416	1102.33												639	1699	2528	0	1409	1276	681	0	652.333
	640	1557	1011	1217	1261.67	1461	1422	416	1099.67												640	1771	2528	0	1433	1276	705	0	660.333
	641	1516	1011	1217	1248	1461	1390	416	1089												641	1862	2528	0	1463.33	1276	729	0	668.333
	642	1425	1011	1217	1217.67	1461	1390	416	1089												642	1801	2528	0	1443	1360	866	0	742
	643	1343	1011	1217	1190.33	1461	1390	416	1089												643	1781	2528	0	1436.33	1360	910	0	756.667
	644	1343	1011	1217	1190.33	1461	1390	416	1089												644	1883	2528	0	1470.33	1360	902	0	754
	645	1374	1011	1217	1200.67	1461	1345	416	1074												645	1872	2528	0	1466.67	1360	902	0	754
	646	1445	1011	1217	1224.33	1461	1233	416	1036.67												646	2127	2528	0	1551.67	1360	902	0	754
	647	946	1011	174	710.333	1461	1100	416	992.333												647	2096	2528	0	1541.33	1360	874	0	744.667
	648	875	843	174	630.667	1712	1051	416	1059.67												648	2056	2528	0	1528	1360	874	0	744.667
	649	926	0	174	366.667	1528	798	416	914												649	2076	2528	0	1534.67	1360	951	0	770.333
	650	875	0	174	349.667	1528	765	416	903												650	2188	2528	0	1572	1360	1035	0	798.333
	651	1007	0	174	393.667	1528	705	416	883												651	2167	843	174	1061.33	1612	1756	208	1192
	652	1099	0	174	424.333	1528	628	416	857.333												652	2290	843	174	1102.33	1158	1990	416	1188
	653	1068	0	0	356	1142	487	0	543												653	2239	843	174	1085.33	1545	2506	831	1627.33
	654	1048	0	0	349.333	1024	471	0	498.333												654	2147	843	174	1054.67	1545	2506	831	1627.33
	655	875	0	695	523.333	873	471	0	448												655	2127	843	1043	1337.67	1578	2703	831	1704
	656	875	0	695	523.333	873	411	0	428												656	2127	843	1043	1337.67	1360	2727	831	1639.33
	657	875	0	695	523.333	554	306	0	286.667												657	2045	1348	1043	1478.67	1125	2610	831	1522
	658	672	0	695	455.667	403	121	0	174.667												658	2310	2023	1043	1792	1125	2651	831	1535.67
	659	672	0	695	455.667	403	77	0	160												659	2402	2023	1043	1822.67	1125	2679	831	1545
	660	763	0	695	486	252	77	0	109.667												660	2086	2023	1043	1717.33	923	2510	831	1421.33
	661	967	0	695	554	252	77	0	109.667												661	2086	1180	1043	1436.33	1058	2510	831	1466.33
	662	967	0	695	554	252	93	0	115												662	2269	1180	1043	1497.33	1058	2514	831	1467.67
	663	967	0	695	554	252	121	0	124.333												663	2330	1685	1043	1686	1226	2530	1662	1806
	664	997	0	695	564	252	121	0	124.333												664	2412	1685	1043	1713.33	1226	2554	1662	1814
	665	1028	0	695	574.333	252	121	0	124.333												665	2300	1685	1217	1734	1058	2578	1662	1766
	666	1028	0	695	574.333	252	89	0	113.667												666	2208	1685	1217	1703.33	1058	2429	1870	1785.67
	667	977	0	695	557.333	252	89	0	113.667												667	2086	1685	1217	1662.67	1058	2429	1870	1785.67
	668	1140	0	695	611.667	252	89	0	113.667												668	1923	1685	1217	1608.33	1058	2429	1870	1785.67
	669	1130	0	695	608.333	252	89	0	113.667												669	1628	1685	1217	1510	1209	2361	1870	1813.33
	670	1130	0	695	608.333	252	141	0	131												670	1781	1685	1217	1561	1209	2256	1870	1778.33
	671	1038	0	695	577.667	252	141	0	131												671	1465	2865	1217	1849	1125	2224	1870	1739.67
	672	814	0	695	503	252	141	0	131												672	1303	2865	1217	1795	1125	2107	1662	1631.33
	673	814	0	695	503	252	141	0	131												673	1241	2865	1217	1774.33	1058	1881	1662	1533.67
	674	855	0	695	516.667	0	185	0	61.6667												674	1241	2865	1217	1774.33	1058	1760	1662	1493.33
	675	855	0	0	285	0	141	0	47												675	1241	2865	348	1484.67	1041	1482	1662	1395
	676	906	0	0	302	0	141	0	47												676	1333	2360	348	1347	1041	1623	1662	1442
	677	906	0	0	302	0	141	0	47												677	1353	2360	174	1295.67	1293	1575	1662	1510
	678	814	0	0	271.333	0	149	0	49.6667												678	1445	2360	174	1326.33	1293	1527	1662	1494
	679	763	0	0	254.333	0	185	0	61.6667												679	1160	2360	174	1231.33	1293	1047	1662	1334
	680	702	0	0	234	0	218	0	72.6667												680	1099	2360	174	1211	1293	1023	1247	1187.67
	681	733	0	0	244.333	0	218	0	72.6667												681	1109	1685	521	1105	1125	616	1247	996
	682	763	0	0	254.333	0	201	0	67												682	1191	1180	521	964	739	568	208	505
	683	916	0	0	305.333	0	201	0	67												683	1425	1180	521	1042	604	556	208	456
	684	885	0	0	295	0	201	0	67												684	1343	1180	348	957	436	491	208	378.333
	685	885	0	0	295	0	234	0	78												685	1130	1180	348	886	403	491	208	367.333
	686	733	0	0	244.333	0	246	0	82												686	1130	1180	348	886	403	439	0	280.667
	687	834	0	0	278	0	266	0	88.6667												687	1119	1180	348	882.333	403	439	0	280.667
	688	957	0	2781	1246	118	620	0	246												688	1241	1180	348	923	403	411	0	271.333
	689	1119	0	2955	1358	118	822	0	313.333												689	1252	1180	348	926.667	403	407	0	270
	690	1140	0	2955	1365	118	910	0	342.667												690	1170	1180	348	899.333	403	407	0	270
	691	1221	0	2955	1392	118	914	0	344												691	1058	674	348	693.333	403	407	0	270
	692	1079	0	2955	1344.67	118	914	0	344												692	1058	674	348	693.333	403	407	0	270
	693	1089	0	2955	1348	118	971	0	363												693	1058	674	348	693.333	403	407	0	270
	694	1089	0	2955	1348	118	971	0	363												694	1079	674	348	700.333	403	354	0	252.333
	695	1018	0	2955	1324.33	118	971	0	363												695	1272	674	348	764.667	252	431	0	227.667
	696	1099	0	2955	1351.33	118	971	0	363												696	1211	0	348	519.667	252	443	0	231.667
	697	1099	0	3129	1409.33	118	983	0	367												697	1221	0	348	523	252	459	0	237
	698	1140	0	3129	1423	118	951	0	356.333												698	1241	0	348	529.667	252	544	0	265.333
	699	1170	0	3129	1433	118	951	0	356.333												699	1282	0	348	543.333	672	532	0	401.333
	700	1130	0	3129	1419.67	118	995	0	371												700	1282	0	348	543.333	1074	556	0	543.333
	701	1150	0	3129	1426.33	118	955	0	357.667												701	1231	0	348	526.333	1074	604	0	559.333
	702	1109	0	3129	1412.67	118	955	0	357.667												702	1252	0	348	533.333	1461	677	416	851.333
	703	1150	0	3129	1426.33	118	967	0	361.667												703	1659	337	348	781.333	1746	1237	1662	1548.33
	704	1119	0	3129	1416	118	983	0	367												704	2157	337	348	947.333	2350	2002	3532	2628
	705	1130	0	3129	1419.67	118	951	0	356.333												705	2452	337	3303	2030.67	5137	3339	4986	4487.33
	706	1018	0	3129	1382.33	118	951	0	356.333												706	3043	843	3303	2396.33	12641	8125	8311	9692.33
	707	957	0	3129	1362	118	947	0	355												707	3501	2528	4346	3458.33	18987	14280	9350	14205.7
	708	794	0	3129	1307.67	118	947	0	355												708	3755	2528	4346	3543	22546	17853	13713	18037.3
	709	814	843	3129	1595.33	118	886	0	334.667												709	4040	2528	5388	3985.33	22714	18856	14752	18774
	710	865	843	348	685.333	118	874	0	330.667												710	4844	3708	5388	4646.67	25518	21458	17453	21476.3
	711	753	843	348	648	118	798	0	305.333												711	5129	5731	5388	5416	27130	23017	18907	23018
	712	753	843	348	648	118	753	0	290.333												712	5414	6573	5388	5791.67	28305	24141	20569	24338.3
	713	753	843	348	648	118	640	0	252.667												713	6655	9270	7474	7799.67	30118	25849	21193	25720
	714	753	843	174	590	118	504	0	207.333												714	8171	11630	7474	9091.67	30907	26836	23270	27004.3
	715	733	843	174	583.333	118	403	0	173.667												715	8558	11798	14601	11652.3	31595	28806	27010	29137
	716	580	843	174	532.333	118	266	0	128												716	8874	12136	14949	11986.3	32821	30026	29711	30852.7
	717	539	843	174	518.667	118	250	0	122.667												717	9352	12136	19120	13536	33794	31263	29711	31589.3
	718	499	843	0	447.333	118	250	0	122.667												718	9443	12978	21033	14484.7	33794	31891	29711	31798.7
	719	499	843	0	447.333	0	250	0	83.3333												719	9443	12978	21033	14484.7	33979	32061	29711	31917
	720	499	843	0	447.333	0	250	0	83.3333												720	9474	12978	21033	14495	33979	32085	30127	32063.7
	721	458	843	0	433.667	0	193	0	64.3333												721	9443	13147	21033	14541	33979	32290	30127	32132
	722	417	843	0	420	0	193	0	64.3333												722	9515	12810	21554	14626.3	33946	32266	31997	32736.3
	723	326	843	0	389.667	0	153	0	51												723	9464	12810	22075	14783	34231	32310	31997	32846
	724	326	843	0	389.667	0	153	0	51												724	9403	13484	22075	14987.3	34231	32435	33243	33303
	725	326	843	0	389.667	0	153	0	51												725	9454	13484	22075	15004.3	34231	32471	33243	33315
	726	326	843	0	389.667	0	153	0	51												726	9342	13652	23466	15486.7	34214	32427	33243	33294.7
	727	326	843	0	389.667	0	153	0	51												727	9301	13652	23466	15473	34348	32343	33451	33380.7
	728	112	0	0	37.3333	0	169	0	56.3333												728	9270	13652	23466	15462.7	34348	32375	33451	33391.3
	729	112	0	0	37.3333	0	52	0	17.3333												729	9179	13484	24161	15608	34029	32270	33451	33250
	730	112	0	0	37.3333	0	52	0	17.3333												730	9097	13484	23640	15407	33794	31916	31997	32569
	731	142	0	0	47.3333	302	97	0	133												731	8863	13315	26769	16315.7	33694	31799	31997	32496.7
	732	183	0	0	61	302	185	0	162.333												732	7713	10956	24509	14392.7	30588	29773	27633	29331.3
	733	183	0	0	61	504	1031	208	581												733	7286	10281	24683	14083.3	29077	28971	27633	28560.3
	734	183	0	0	61	504	1067	208	593												734	7205	9270	23466	13313.7	28154	28592	27010	27918.7
	735	163	0	0	54.3333	504	1092	208	601.333												735	7113	9270	23466	13283	25199	28181	26179	26519.7
	736	163	0	0	54.3333	504	1092	208	601.333												736	7062	9270	23466	13266	24880	27968	25556	26134.7
	737	163	0	0	54.3333	504	1092	208	601.333												737	7154	9270	22771	13065	24376	27126	24309	25270.3
	738	163	0	0	54.3333	504	1200	208	637.333												738	5709	6742	16513	9654.67	17544	16169	17037	16916.7
	739	214	0	0	71.3333	504	1200	208	637.333												739	4142	2697	13384	6741	9166	9273	9557	9332
	740	214	337	0	183.667	504	1221	208	644.333												740	2992	1517	12168	5559	4852	3855	5818	4841.67
	741	122	337	0	153	504	1233	208	648.333												741	2798	1180	9734	4570.67	3341	2920	5818	4026.33
	742	122	337	0	153	504	1249	208	653.667												742	2961	1180	8691	4277.33	2115	2743	4779	3212.33
	743	122	337	0	153	504	1249	208	653.667												743	3002	2023	8170	4398.33	1847	2312	4779	2979.33
	744	132	337	0	156.333	504	1249	208	653.667												744	2798	2023	8170	4330.33	1293	2248	3532	2357.67
	745	153	337	0	163.333	504	1249	208	653.667												745	2778	2023	8170	4323.67	1192	2187	3532	2303.67
	746	163	337	0	166.667	504	1325	208	679												746	2727	1348	8170	4081.67	1360	2062	2493	1971.67
	747	163	337	0	166.667	504	1297	208	669.667												747	2412	1011	8170	3864.33	1360	1333	623	1105.33
	748	265	337	869	490.333	655	1523	623	933.667												748	2422	1180	8170	3924	1360	1333	623	1105.33
	749	417	337	869	541	722	1712	623	1019												749	2381	1180	7127	3562.67	1360	1394	623	1125.67
	750	539	337	1564	813.333	722	1752	623	1032.33												750	2513	1180	1912	1868.33	1360	1398	623	1127
	751	509	337	1564	803.333	722	1764	623	1036.33												751	2259	1180	1217	1552	1360	1394	623	1125.67
	752	509	337	1564	803.333	806	1789	623	1072.67												752	2310	1348	1217	1625	1175	1490	623	1096
	753	499	337	1564	800	806	1789	623	1072.67												753	2615	1348	1391	1784.67	1595	2075	1247	1639
	754	499	337	1564	800	806	1789	623	1072.67												754	2809	1348	1391	1849.33	1645	2199	1247	1697
	755	499	337	1564	800	806	1772	623	1067												755	2758	1854	1738	2116.67	2216	2872	2285	2457.67
	756	499	337	1564	800	806	1772	831	1136.33												756	2798	1854	2260	2304	2166	3013	2285	2488
	757	499	337	1564	800	873	1772	831	1158.67												757	2849	1854	2260	2321	2166	3198	2493	2619
	758	499	337	1564	800	873	1772	831	1158.67												758	2666	1854	2260	2260	2031	3251	2493	2591.67
	759	499	337	1564	800	873	1841	831	1181.67												759	2768	1854	1912	2178	2031	3251	2493	2591.67
	760	539	337	1564	813.333	990	1861	831	1227.33												760	2870	1854	1912	2212	2031	3251	2493	2591.67
	761	468	337	1564	789.667	990	1692	831	1171												761	2707	1854	1912	2157.67	2031	3247	2493	2590.33
	762	468	0	1564	677.333	688	1273	623	861.333												762	2513	1854	1912	2093	2031	3247	2493	2590.33
	763	499	0	1564	687.667	487	721	623	610.333												763	2493	1854	1912	2086.33	2031	3114	2493	2546
	764	468	0	1564	677.333	487	709	623	606.333												764	2279	1854	1912	2015	1763	3041	2493	2432.33
	765	468	0	1564	677.333	487	709	623	606.333												765	2361	1854	1217	1810.67	1763	2896	2493	2384
	766	468	0	1564	677.333	487	709	623	606.333												766	2198	1011	1217	1475.33	1763	2844	2493	2366.67
	767	468	169	2086	907.667	487	769	623	626.333												767	2279	843	2260	1794	1528	2824	1870	2074
	768	590	169	1217	658.667	487	947	623	685.667												768	2035	843	2260	1712.67	1360	2779	1870	2003
	769	560	169	1217	648.667	487	935	623	681.667												769	1771	843	2260	1624.67	1226	2651	1870	1915.67
	770	560	169	521	416.667	487	955	623	688.333												770	1730	843	2260	1611	1226	2590	1870	1895.33
	771	845	169	521	511.667	487	971	623	693.667												771	1669	843	2260	1590.67	1226	2481	1870	1859
	772	824	169	521	504.667	487	971	623	693.667												772	1414	843	2260	1505.67	1226	2417	1870	1837.67
	773	824	169	521	504.667	487	983	416	628.667												773	1160	843	2260	1421	1226	2340	1870	1812
	774	692	1517	521	910	487	850	416	584.333												774	1089	843	2260	1397.33	1226	2276	1870	1790.67
	775	580	1517	521	872.667	269	628	208	368.333												775	1018	843	1738	1199.67	974	2220	1870	1688
	776	580	1517	1043	1046.67	201	681	208	363.333												776	987	843	1738	1189.33	923	2175	1870	1656
	777	580	1517	1043	1046.67	201	604	208	337.667												777	916	0	1217	711	168	1442	1662	1090.67
	778	580	1517	1043	1046.67	201	588	208	332.333												778	916	0	1043	653	168	1438	1247	951
	779	580	1517	1043	1046.67	201	588	208	332.333												779	824	169	1043	678.667	168	1301	1247	905.333
	780	580	1517	1043	1046.67	201	588	208	332.333												780	824	169	1043	678.667	168	1100	1039	769
	781	580	1517	1043	1046.67	201	588	208	332.333												781	712	169	1043	641.333	168	786	623	525.667
	782	834	1517	1043	1131.33	201	540	208	316.333												782	641	169	1043	617.667	168	588	208	321.333
	783	936	1517	1043	1165.33	118	540	208	288.667												783	560	169	1043	590.667	168	447	208	274.333
	784	946	1517	1043	1168.67	118	520	208	282												784	560	169	1043	590.667	168	383	208	253
	785	936	1517	1043	1165.33	118	520	208	282												785	590	169	1043	600.667	0	375	208	194.333
	786	936	1348	521	935	118	443	0	187												786	478	169	1043	563.333	0	350	0	116.667
	787	814	1348	521	894.333	118	443	0	187												787	448	169	1043	553.333	0	270	0	90
	788	814	1348	521	894.333	0	350	0	116.667												788	427	169	1043	546.333	0	254	0	84.6667
	789	916	1348	521	928.333	0	359	0	119.667												789	438	169	1043	550	0	254	0	84.6667
	790	885	1348	521	918	0	359	0	119.667												790	468	169	1043	560	0	238	0	79.3333
	791	885	1348	521	918	0	359	0	119.667												791	590	169	1043	600.667	0	238	0	79.3333
	792	885	1348	521	918	0	395	0	131.667												792	590	169	1043	600.667	0	238	0	79.3333
	793	834	1348	521	901	0	395	0	131.667												793	539	169	0	236	0	226	0	75.3333
	794	600	1348	521	823	0	399	0	133												794	539	169	0	236	0	226	0	75.3333
	795	641	1348	521	836.667	0	375	0	125												795	539	169	0	236	0	234	208	147.333
	796	773	1348	521	880.667	0	383	0	127.667												796	651	169	0	273.333	0	234	208	147.333
	797	692	1348	521	853.667	0	250	208	152.667												797	651	169	0	273.333	336	181	208	241.667
	798	692	1348	521	853.667	0	213	208	140.333												798	804	169	0	324.333	336	193	208	245.667
	799	692	0	521	404.333	0	197	208	135												799	1303	169	695	722.333	336	234	208	259.333
	800	692	0	0	230.667	0	177	208	128.333												800	1323	169	695	729	336	234	208	259.333
	801	692	0	0	230.667	0	157	208	121.667												801	1282	169	695	715.333	336	234	208	259.333
	802	539	0	0	179.667	0	157	208	121.667												802	1384	0	1391	925	336	234	208	259.333
	803	539	0	0	179.667	0	157	208	121.667												803	1353	0	1391	914.667	336	234	208	259.333
	804	539	0	0	179.667	0	133	208	113.667												804	1486	0	1391	959	336	234	208	259.333
	805	387	0	0	129	0	209	1039	416												805	1496	0	1391	962.333	336	238	208	260.667
	806	377	674	0	350.333	0	246	1039	428.333												806	1496	0	1391	962.333	336	205	208	249.667
	807	397	674	0	357	0	278	1039	439												807	1496	0	1391	962.333	336	181	208	241.667
	808	397	674	0	357	0	330	1039	456.333												808	1496	0	1391	962.333	336	181	208	241.667
	809	397	674	0	357	201	330	1039	523.333												809	1486	1348	1391	1408.33	537	230	208	325
	810	397	674	869	646.667	201	330	1039	523.333												810	1323	1348	1391	1354	537	230	208	325
	811	560	674	869	701	436	363	1039	612.667												811	1547	1348	1391	1428.67	537	230	208	325
	812	458	674	869	667	436	387	1039	620.667												812	1577	1348	1391	1438.67	537	230	208	325
	813	478	674	869	673.667	436	379	1039	618												813	2086	1517	1738	1780.33	537	467	208	404
	814	519	674	869	687.333	436	379	1039	618												814	2910	1517	1738	2055	806	560	1039	801.667
	815	560	674	869	701	436	379	1039	618												815	3236	1517	1738	2163.67	1058	608	1039	901.667
	816	590	674	869	711	436	403	1039	626												816	3450	1517	1738	2235	1058	640	1039	912.333
	817	957	674	869	833.333	554	1325	831	903.333												817	3663	1517	1738	2306	1091	640	1039	923.333
	818	1282	1180	869	1110.33	554	1660	831	1015												818	3389	1517	1738	2214.67	1091	649	831	857
	819	1506	1685	869	1353.33	1142	2816	831	1596.33												819	3429	1517	1738	2228	1091	701	831	874.333
	820	1567	1685	869	1373.67	1545	3299	1247	2030.33												820	3460	2023	1738	2407	1360	741	1039	1046.67
	821	1587	1685	869	1380.33	1830	3537	1247	2204.67												821	3582	2023	1738	2447.67	1158	818	1039	1005
	822	1883	1685	869	1479	2082	3601	1247	2310												822	3633	2023	1738	2464.67	1158	995	1039	1064
	823	2066	1685	869	1540	2082	3633	1247	2320.67												823	3735	2023	1738	2498.67	1158	995	1039	1064
	824	2066	1854	869	1596.33	2082	3766	1247	2365												824	3796	2023	1738	2519	1477	1003	1039	1173
	825	2066	1854	869	1596.33	2082	3803	1247	2377.33												825	3867	2023	1738	2542.67	1628	1080	2493	1733.67
	826	2096	1854	869	1606.33	2082	3843	1247	2390.67												826	3887	2023	1564	2491.33	1494	1088	2493	1691.67
	827	2076	1854	869	1599.67	2082	3903	1247	2410.67												827	3938	2023	1564	2508.33	1494	1120	2493	1702.33
	828	2035	1854	869	1586	1880	3871	1247	2332.67												828	4020	2023	1564	2535.67	1494	1204	2701	1799.67
	829	2035	1854	869	1586	1880	3871	1247	2332.67												829	4182	2023	1564	2589.67	1494	1188	2701	1794.33
	830	2005	2191	869	1688.33	1880	3923	1247	2350												830	3948	2023	1564	2511.67	1494	1225	2701	1806.67
	831	2005	1854	869	1576	1880	3923	1247	2350												831	4335	2023	1564	2640.67	1293	1285	2701	1759.67
	832	2035	1854	869	1586	1880	3923	1247	2350												832	4203	2023	1217	2481	1293	1321	2909	1841
	833	2035	1517	0	1184	1880	3887	1247	2338												833	4243	2023	1217	2494.33	1326	1337	2909	1857.33
	834	1995	1517	0	1170.67	1880	3907	416	2067.67												834	4030	2023	1217	2423.33	1326	1337	2909	1857.33
	835	2269	1517	0	1262	1645	4113	831	2196.33												835	4121	2023	1217	2453.67	1477	1507	2909	1964.33
	836	2198	2191	0	1463	1645	4032	831	2169.33												836	3755	506	1217	1826	1209	1494	2909	1870.67
	837	2279	2191	0	1490	1645	4004	831	2160												837	3440	506	521	1489	1209	1394	2909	1837.33
	838	2076	2191	0	1422.33	1645	3674	831	2050												838	3317	506	521	1448	1209	1398	2078	1561.67
	839	2035	1854	0	1296.33	1645	3416	831	1964												839	3205	843	521	1523	1276	1454	2078	1602.67
	840	1974	1854	0	1276	1645	3360	831	1945.33												840	3195	843	521	1519.67	1024	1245	2078	1449
	841	1852	1854	0	1235.33	1645	3219	831	1898.33												841	3175	337	521	1344.33	1024	1297	2078	1466.33
	842	1811	1854	0	1221.67	1645	3114	831	1863.33												842	3114	337	521	1324	1024	1333	2078	1478.33
	843	1638	1517	0	1051.67	1360	2908	831	1699.67												843	2931	337	521	1263	1024	1265	2078	1455.67
	844	1241	1517	0	919.333	1360	2832	831	1674.33												844	2798	337	521	1218.67	1024	1144	2078	1415.33
	845	1038	1517	0	851.667	1360	2393	831	1528												845	2798	337	521	1218.67	1024	1055	2078	1385.67
	846	906	1011	0	639	1125	2139	831	1365												846	2778	337	0	1038.33	1024	1055	2078	1385.67
	847	824	1011	0	611.667	638	1764	416	939.333												847	2788	337	0	1041.67	1024	1051	2078	1384.33
	848	763	1011	0	591.333	0	1164	416	526.667												848	2727	337	0	1021.33	1024	1027	2078	1376.33
	849	611	1011	0	540.667	0	455	416	290.333												849	2615	337	0	984	1024	1003	2078	1368.33
	850	682	1011	0	564.333	0	439	416	285												850	2666	337	0	1001	1024	1003	2078	1368.33
	851	682	1011	0	564.333	0	439	416	285												851	2575	843	0	1139.33	1024	1003	2285	1437.33
	852	651	1011	0	554	0	439	416	285												852	2717	843	0	1186.67	1024	1059	1870	1317.67
	853	621	1011	0	544	0	439	416	285												853	2595	1011	0	1202	386	1088	208	560.667
	854	692	674	0	455.333	0	375	416	263.667												854	2564	1011	0	1191.67	386	1096	208	563.333
	855	885	674	0	519.667	0	310	416	242												855	2544	1011	0	1185	386	971	208	521.667
	856	702	0	0	234	0	290	0	96.6667												856	2564	1011	0	1191.67	386	971	208	521.667
	857	733	0	0	244.333	0	290	0	96.6667												857	2371	1011	0	1127.33	386	894	208	496
	858	733	0	0	244.333	0	274	0	91.3333												858	2676	1011	0	1229	386	894	208	496
	859	733	0	0	244.333	0	314	0	104.667												859	2646	1011	0	1219	168	894	208	423.333
	860	733	0	0	244.333	0	234	0	78												860	2646	1011	0	1219	168	967	208	447.667
	861	733	0	0	244.333	0	209	0	69.6667												861	2554	1011	0	1188.33	168	931	208	435.667
	862	814	0	0	271.333	0	218	0	72.6667												862	2585	1011	0	1198.67	168	943	208	439.667
	863	814	0	0	271.333	0	222	0	74												863	2727	674	0	1133.67	168	918	208	431.333
	864	743	0	0	247.667	0	222	0	74												864	2595	674	0	1089.67	134	753	1454	780.333
	865	743	0	0	247.667	0	222	0	74												865	2513	674	0	1062.33	134	806	1454	798
	866	763	0	0	254.333	0	222	0	74												866	2340	674	0	1004.67	134	705	1454	764.333
	867	794	0	0	264.667	0	222	0	74												867	2402	674	0	1025.33	134	705	1454	764.333
	868	733	0	0	244.333	0	222	0	74												868	2117	674	0	930.333	134	705	1454	764.333
	869	743	0	0	247.667	0	222	0	74												869	2279	674	0	984.333	134	685	1454	757.667
	870	824	0	0	274.667	0	238	0	79.3333												870	2117	674	0	930.333	134	769	2078	993.667
	871	906	0	0	302	0	238	0	79.3333												871	2381	674	0	1018.33	134	918	2078	1043.33
	872	855	0	0	285	0	238	0	79.3333												872	2340	169	0	836.333	134	1269	1870	1091
	873	855	0	0	285	0	238	0	79.3333												873	2493	169	0	887.333	134	1543	1870	1182.33
	874	855	0	0	285	0	262	0	87.3333												874	2676	169	0	948.333	134	1696	1870	1233.33
	875	855	0	0	285	0	306	0	102												875	2849	169	0	1006	134	1716	1870	1240
	876	1048	0	0	349.333	118	306	0	141.333												876	2870	337	521	1242.67	134	2163	2493	1596.67
	877	1130	0	0	376.667	118	306	0	141.333												877	2809	674	1391	1624.67	134	2385	2493	1670.67
	878	1211	0	0	403.667	118	375	0	164.333												878	2992	674	1391	1685.67	537	2489	2493	1839.67
	879	1231	0	0	410.333	118	322	0	146.667												879	2982	674	1391	1682.33	655	2518	2493	1888.67
	880	1231	0	0	410.333	118	322	0	146.667												880	2829	674	1391	1631.33	655	2550	2493	1899.33
	881	1374	0	0	458	118	326	0	148												881	2798	674	2086	1852.67	655	2594	2493	1914
	882	1374	0	0	458	118	326	0	148												882	2798	674	2607	2026.33	655	2739	2493	1962.33
	883	1374	0	0	458	118	326	0	148												883	2951	1685	2607	2414.33	520	2788	2493	1933.67
	884	1374	0	0	458	118	286	0	134.667												884	2961	1685	2607	2417.67	672	2908	3324	2301.33
	885	1282	0	0	427.333	118	282	0	133.333												885	2982	1685	2607	2424.67	890	2949	3324	2387.67
	886	1231	0	0	410.333	118	226	0	114.667												886	2819	1685	2607	2370.33	890	2961	3532	2461
	887	1170	0	0	390	369	226	0	198.333												887	2809	1685	2607	2367	890	2900	3532	2440.67
	888	1140	0	0	380	369	201	0	190												888	2737	1685	2607	2343	890	2868	3532	2430
	889	1140	0	0	380	369	218	0	195.667												889	2697	1685	2607	2329.67	890	2997	2909	2265.33
	890	1119	0	0	373	369	218	416	334.333												890	3460	1685	5562	3569	890	3343	2909	2380.67
	891	1099	0	0	366.333	369	218	416	334.333												891	3653	1685	5562	3633.33	1024	3319	1662	2001.67
	892	1150	0	0	383.333	369	218	416	334.333												892	3704	1685	5562	3650.33	1024	3351	1662	2012.33
	893	1170	0	0	390	369	218	416	334.333												893	3684	1517	6431	3877.33	1024	3227	1662	1971
	894	1170	0	0	390	369	209	416	331.333												894	3806	1517	6431	3918	1259	3049	1662	1990
	895	1201	0	0	400.333	369	209	416	331.333												895	3836	1517	6431	3928	1259	2916	1662	1945.67
	896	1119	0	0	373	369	209	416	331.333												896	3847	1348	5562	3585.67	1259	2534	1662	1818.33
	897	1007	0	0	335.667	369	125	416	303.333												897	3735	1348	5562	3548.33	1561	2300	1662	1841
	898	814	0	0	271.333	369	125	416	303.333												898	3704	1348	5562	3538	1561	2264	1662	1829
	899	590	0	0	196.667	252	125	623	333.333												899	3714	1011	5562	3429	1561	2095	1662	1772.67
	900	509	0	174	227.667	252	161	623	345.333												900	3307	1011	5562	3293.33	1326	1885	1662	1624.33
	901	631	0	174	268.333	252	157	623	344												901	3287	1011	4519	2939	1326	1789	1662	1592.33
	902	621	0	174	265	252	157	623	344												902	3063	1011	4519	2864.33	1326	1668	2493	1829
	903	611	0	174	261.667	252	157	623	344												903	2992	1011	4519	2840.67	1326	1494	2493	1771
	904	570	0	174	248	252	157	1039	482.667												904	2849	1011	4172	2677.33	1209	1353	2493	1685
	905	539	0	174	237.667	252	157	1039	482.667												905	2992	1011	4519	2840.67	1041	1442	1870	1451
	906	488	0	174	220.667	252	129	1039	473.333												906	3511	1011	4346	2956	1041	1442	1870	1451
	907	427	0	174	200.333	252	145	1039	478.667												907	3480	0	4346	2608.67	1041	1410	1870	1440.33
	908	377	0	174	183.667	252	145	1039	478.667												908	3663	0	4346	2669.67	1024	1470	1039	1177.67
	909	377	0	174	183.667	252	161	1039	484												909	3531	0	4346	2625.67	806	1482	1039	1109
	910	488	0	174	220.667	201	161	1039	467												910	3745	0	4346	2697	806	1434	1039	1093
	911	529	0	174	234.333	201	161	623	328.333												911	3663	0	4346	2669.67	806	1398	1039	1081
	912	499	0	174	224.333	201	185	623	336.333												912	3551	0	4172	2574.33	806	1269	1039	1038
	913	499	0	174	224.333	453	185	623	420.333												913	3226	0	869	1365	806	1003	1039	949.333
	914	499	0	174	224.333	453	185	623	420.333												914	2880	0	695	1191.67	806	866	1039	903.667
	915	468	0	174	214	453	161	623	412.333												915	3002	0	521	1174.33	806	814	1039	886.333
	916	753	0	174	309	453	173	623	416.333												916	3521	169	521	1403.67	1612	1084	831	1175.67
	917	794	0	174	322.667	453	302	623	459.333												917	3338	169	521	1342.67	1612	1088	831	1177
	918	865	0	174	346.333	453	330	623	468.667												918	3480	169	521	1390	1612	1076	831	1173
	919	957	0	174	377	453	330	623	468.667												919	3541	169	521	1410.33	1309	1096	831	1078.67
	920	946	0	174	373.333	453	294	623	456.667												920	3501	169	521	1397	1175	1180	1662	1339
	921	1191	0	0	397	453	294	623	456.667												921	3592	169	521	1427.33	1175	1156	1662	1331
	922	1191	0	0	397	453	318	416	395.667												922	3623	169	521	1437.67	1175	1156	1662	1331
	923	1272	0	0	424	453	350	416	406.333												923	3541	169	521	1410.33	1125	1168	1662	1318.33
	924	1272	0	0	424	453	407	416	425.333												924	3470	169	1391	1676.67	1125	1168	1662	1318.33
	925	1272	0	0	424	453	371	416	413.333												925	3185	169	1217	1523.67	1024	1128	1662	1271.33
	926	1272	0	0	424	453	407	416	425.333												926	3063	169	1217	1483	1024	1140	1662	1275.33
	927	1394	0	0	464.667	453	415	416	428												927	3053	169	1217	1479.67	1024	1148	1662	1278
	928	1435	0	0	478.333	453	383	416	417.333												928	2880	169	869	1306	1024	1080	1662	1255.33
	929	1710	843	1738	1430.33	672	435	416	507.667												929	2900	169	869	1312.67	1024	822	1662	1169.33
	930	1923	843	1738	1501.33	672	475	831	659.333												930	2605	169	869	1214.33	1024	781	831	878.667
	931	1933	843	1738	1504.67	823	612	2078	1171												931	2595	169	869	1211	1024	794	831	883
	932	1872	1011	1738	1540.33	940	741	1662	1114.33												932	2982	169	869	1340	1024	794	831	883
	933	1903	1011	1738	1550.67	940	790	1662	1130.67												933	3083	169	869	1373.67	1024	814	831	889.667
	934	2127	1011	1738	1625.33	1024	757	1662	1147.67												934	3053	169	869	1363.67	1024	814	831	889.667
	935	1984	1011	1738	1577.67	1024	773	1662	1153												935	3053	169	869	1363.67	1024	798	831	884.333
	936	2056	1011	1738	1601.67	1226	838	1662	1242												936	2880	0	869	1249.67	504	677	831	670.667
	937	2188	1011	1738	1645.67	974	898	1870	1247.33												937	2707	0	869	1192	504	512	831	615.667
	938	2218	1854	2607	2226.33	974	1011	1870	1285												938	2646	0	869	1171.67	369	560	831	586.667
	939	2351	1854	2607	2270.67	772	1072	1870	1238												939	2595	506	869	1323.33	369	568	831	589.333
	940	2402	1854	2607	2287.67	772	1059	1870	1233.67												940	2534	506	869	1303	755	588	831	724.667
	941	2340	1854	2607	2267	772	1035	1870	1225.67												941	2503	506	869	1292.67	755	560	831	715.333
	942	2483	1854	3303	2546.67	772	1031	1870	1224.33												942	2005	1011	1391	1469	1058	701	416	725
	943	2524	1854	3303	2560.33	772	1039	1870	1227												943	1944	1011	521	1158.67	1058	701	416	725
	944	2361	1854	3303	2506	772	1072	1870	1238												944	2035	1011	521	1189	1192	769	416	792.333
	945	2147	1854	3303	2434.67	772	1043	1870	1228.33												945	2056	2191	521	1589.33	1393	854	416	887.667
	946	2015	1854	3303	2390.67	772	1043	1870	1228.33												946	2086	2360	521	1655.67	1360	858	416	878
	947	2086	1854	3303	2414.33	772	1031	1870	1224.33												947	2045	2360	521	1642	1796	854	416	1022
	948	2198	1854	3303	2451.67	772	1031	1870	1224.33												948	2066	2528	521	1705	1545	834	416	931.667
	949	2157	1854	2781	2264	772	995	1870	1212.33												949	2066	2528	521	1705	1545	814	416	925
	950	2147	1854	2781	2260.67	554	995	1870	1139.67												950	2147	2528	521	1732	1545	798	416	919.667
	951	2127	1854	2781	2254	554	995	1247	932												951	2340	2865	521	1908.67	1796	781	416	997.667
	952	2076	1011	2781	1956	554	951	1247	917.333												952	2300	3877	521	2232.67	1947	878	416	1080.33
	953	1984	1011	2781	1925.33	554	834	1247	878.333												953	2432	3877	521	2276.67	1947	902	623	1157.33
	954	1791	1011	1564	1455.33	554	761	208	507.667												954	2381	3877	521	2259.67	1863	894	623	1126.67
	955	1628	843	1564	1345	554	733	208	498.333												955	2351	3877	521	2249.67	1863	866	623	1117.33
	956	1587	843	1564	1331.33	554	697	208	486.333												956	2340	3877	521	2246	1863	866	623	1117.33
	957	1476	843	1564	1294.33	353	689	208	416.667												957	2076	3877	521	2158	1863	866	623	1117.33
	958	1425	337	1564	1108.67	235	624	0	286.333												958	2005	3877	521	2134.33	1863	866	623	1117.33
	959	1221	0	1564	928.333	235	459	0	231.333												959	2045	3877	521	2147.67	1863	866	623	1117.33
	960	1058	0	1564	874	235	330	0	188.333												960	2056	3371	521	1982.67	1763	798	623	1061.33
	961	1018	0	1564	860.667	84	222	0	102												961	1995	3371	521	1962.33	1763	773	623	1053
	962	885	0	869	584.667	84	222	0	102												962	1984	3371	521	1958.67	1763	773	623	1053
	963	753	0	869	540.667	84	181	0	88.3333												963	1811	3371	0	1727.33	1477	729	623	943
	964	753	0	0	251	235	181	0	138.667												964	1883	3371	0	1751.33	1477	729	623	943
	965	814	0	0	271.333	151	129	0	93.3333												965	1842	3202	0	1681.33	1259	705	623	862.333
	966	855	0	0	285	151	133	0	94.6667												966	1832	3202	0	1678	1259	657	623	846.333
	967	845	0	0	281.667	151	117	0	89.3333												967	1608	3202	0	1603.33	1259	524	623	802
	968	834	0	0	278	151	81	0	77.3333												968	1496	2697	0	1397.67	1058	504	623	728.333
	969	672	0	0	224	151	117	0	89.3333												969	1374	1517	0	963.667	839	379	623	613.667
	970	814	0	0	271.333	151	197	0	116												970	1119	1011	0	710	403	354	623	460
	971	804	0	0	268	151	213	0	121.333												971	1211	1011	0	740.667	403	278	208	296.333
	972	845	0	0	281.667	168	185	0	117.667												972	1231	1011	0	747.333	403	201	208	270.667
	973	845	0	0	281.667	168	185	0	117.667												973	1221	0	0	407	252	262	208	240.667
	974	845	0	0	281.667	168	185	0	117.667												974	1068	0	0	356	252	209	208	223
	975	845	0	0	281.667	185	193	0	126												975	1068	0	0	356	252	197	0	149.667
	976	916	0	0	305.333	185	246	0	143.667												976	1109	0	0	369.667	252	209	0	153.667
	977	916	0	0	305.333	319	246	0	188.333												977	1068	0	0	356	252	226	0	159.333
	978	865	0	0	288.333	319	254	0	191												978	1119	0	0	373	0	205	0	68.3333
	979	957	0	0	319	319	254	0	191												979	1150	0	0	383.333	0	250	0	83.3333
	980	957	0	0	319	319	254	0	191												980	1343	0	0	447.667	0	330	0	110
	981	977	0	0	325.667	319	254	0	191												981	1333	0	0	444.333	0	403	0	134.333
	982	987	0	0	329	319	290	0	203												982	1241	0	0	413.667	0	419	0	139.667
	983	987	0	0	329	319	290	0	203												983	1201	0	0	400.333	0	419	0	139.667
	984	987	0	0	329	319	290	0	203												984	1221	0	0	407	0	419	0	139.667
	985	987	0	0	329	319	363	0	227.333												985	1140	0	0	380	319	499	0	272.667
	986	875	0	0	291.667	319	330	0	216.333												986	1333	0	0	444.333	319	487	416	407.333
	987	875	0	0	291.667	319	379	0	232.667												987	1333	0	0	444.333	319	455	416	396.667
	988	916	0	0	305.333	319	379	0	232.667												988	1801	0	0	600.333	319	455	416	396.667
	989	804	0	0	268	319	379	0	232.667												989	1913	0	0	637.667	319	455	416	396.667
	990	621	0	0	207	319	363	0	227.333												990	2157	0	0	719	319	576	416	437
	991	621	0	0	207	319	363	0	227.333												991	2218	0	0	739.333	319	600	416	445
	992	641	0	0	213.667	319	338	0	219												992	2229	0	0	743	319	640	416	458.333
	993	682	0	0	227.333	319	302	0	207												993	2554	169	0	907.667	319	729	416	488
	994	1598	0	0	532.667	2300	1172	1039	1503.67												994	2748	169	0	972.333	571	806	416	597.667
	995	9230	7416	0	5548.67	10526	3162	14752	9480												995	2982	169	0	1050.33	571	955	416	647.333
	996	9372	8427	0	5933	10677	3202	14752	9543.67												996	2829	169	0	999.333	571	1051	416	679.333
	997	9454	8765	0	6073	11131	3215	14752	9699.33												997	2880	169	0	1016.33	571	1132	416	706.333
	998	9372	8933	0	6101.67	11131	3231	14752	9704.67												998	2951	169	0	1040	571	1221	831	874.333
	999	9403	8933	0	6112	11114	3227	14752	9697.67												999	3165	169	0	1111.33	571	1217	831	873
	1000	9484	8933	0	6139	11097	3223	14752	9690.67												1000	3429	169	0	1199.33	571	1281	831	894.333
	1001	9484	8933	0	6139	11097	3251	14752	9700												1001	3460	169	0	1209.67	571	1281	831	894.333
	1002	9474	8933	0	6135.67	10963	3251	14752	9655.33												1002	3317	337	0	1218	571	1748	831	1050
	1003	9494	8933	0	6142.33	10963	3219	14752	9644.67												1003	3389	337	174	1300	571	1805	831	1069
	1004	9515	8933	0	6149.33	10963	3146	14752	9620.33												1004	3440	843	174	1485.67	571	1901	831	1101
	1005	9647	8933	174	6251.33	10963	3110	14752	9608.33												1005	3562	1685	174	1807	772	2139	831	1247.33
	1006	9647	8933	174	6251.33	10963	3158	15375	9832												1006	3562	1685	174	1807	1024	2095	831	1316.67
	1007	9647	8933	174	6251.33	10963	3110	15375	9816												1007	3582	1854	174	1870	1360	2123	831	1438
	1008	9677	8933	174	6261.33	10963	3110	15375	9816												1008	3724	1854	174	1917.33	1360	2232	416	1336
	1009	9545	8933	174	6217.33	10963	3110	15375	9816												1009	3501	1854	174	1843	1360	2429	416	1401.67
	1010	9545	8933	174	6217.33	10963	3110	15375	9816												1010	3592	1854	174	1873.33	1360	2469	416	1415
	1011	9494	8933	174	6200.33	10963	3110	15375	9816												1011	3765	1854	174	1931	1360	2469	416	1415
	1012	9382	8933	174	6163	10929	3110	15375	9804.67												1012	3541	1854	174	1856.33	1360	2344	416	1373.33
	1013	9321	8933	174	6142.67	10929	3110	15375	9804.67												1013	3602	2528	1912	2680.67	1461	2522	416	1466.33
	1014	193	0	0	64.3333	34	28	0	20.6667												1014	3663	2528	2086	2759	1511	2578	416	1501.67
	1015	254	0	0	84.6667	34	28	0	20.6667												1015	3592	2528	2086	2735.33	1192	2610	416	1406
	1016	9494	8933	174	6200.33	10963	3106	15375	9814.67												1016	3602	2528	2086	2738.67	1192	2534	416	1380.67
	1017	9413	8933	174	6173.33	10963	3078	15375	9805.33												1017	3490	2528	2086	2701.33	1192	2457	416	1355
	1018	9413	8933	174	6173.33	10963	3078	15375	9805.33												1018	3328	2528	2086	2647.33	1192	2361	416	1323
	1019	9413	8933	174	6173.33	10963	3078	15375	9805.33												1019	3073	2528	2086	2562.33	1192	2357	0	1183
	1020	9413	8933	174	6173.33	10963	3078	15375	9805.33												1020	3053	2528	2086	2555.67	1108	2312	0	1140
	1021	9413	8933	174	6173.33	10963	3078	15375	9805.33												1021	2819	2528	2086	2477.67	1108	2207	0	1105
	1022	9413	8933	174	6173.33	10963	3078	15375	9805.33												1022	2809	2528	2086	2474.33	1108	2195	0	1101
	1023	9169	8765	174	6036	9720	2707	15375	9267.33												1023	2849	2528	2086	2487.67	1108	2207	0	1105
	1024	570	0	174	248	0	363	623	328.667												1024	2748	1685	1912	2115	1108	2232	0	1113.33
	1025	417	0	174	197	0	105	623	242.667												1025	2788	1685	1912	2128.33	1108	2216	0	1108
	1026	407	0	174	193.667	185	133	623	313.667												1026	2849	1517	1912	2092.67	1108	2151	0	1086.33
	1027	427	0	174	200.333	185	85	623	297.667												1027	2697	1180	1912	1929.67	940	2075	0	1005
	1028	427	0	174	200.333	185	85	623	297.667												1028	2646	1180	1912	1912.67	940	1982	0	974
	1029	468	0	174	214	185	129	0	104.667												1029	2503	843	1912	1752.67	940	1760	0	900
	1030	550	0	0	183.333	185	177	0	120.667												1030	2483	1011	1912	1802	940	1297	0	745.667
	1031	641	0	0	213.667	185	185	0	123.333												1031	2351	1011	1912	1758	940	1184	0	708
	1032	539	0	0	179.667	185	177	0	120.667												1032	2320	1348	1912	1860	739	1088	0	609
	1033	539	0	0	179.667	185	177	0	120.667												1033	2320	1348	1912	1860	571	1080	0	550.333
	1034	539	0	0	179.667	185	177	0	120.667												1034	2229	2023	1391	1881	571	1080	0	550.333
	1035	468	0	0	156	185	177	0	120.667												1035	2371	2023	1391	1928.33	571	1184	0	585
	1036	468	0	0	156	185	177	0	120.667												1036	2513	2023	1391	1975.67	319	1200	0	506.333
	1037	590	337	0	309	185	177	0	120.667												1037	2279	2023	1391	1897.67	319	1184	0	501
	1038	570	337	0	302.333	185	177	0	120.667												1038	2117	2023	174	1438	201	1027	0	409.333
	1039	570	337	0	302.333	185	177	0	120.667												1039	2208	2023	174	1468.33	201	1023	0	408
	1040	570	337	0	302.333	185	201	0	128.667												1040	2300	2191	0	1497	101	995	0	365.333
	1041	570	337	0	302.333	185	201	0	128.667												1041	2300	2191	0	1497	0	1039	0	346.333
	1042	570	337	0	302.333	185	226	0	137												1042	2371	2191	0	1520.67	0	959	0	319.667
	1043	570	337	0	302.333	185	226	0	137												1043	2422	2191	0	1537.67	0	935	0	311.667
	1044	509	337	0	282	185	294	0	159.667												1044	2463	2191	0	1551.33	0	866	0	288.667
	1045	509	337	0	282	185	318	0	167.667												1045	2402	2191	0	1531	0	894	0	298
	1046	550	674	0	408	185	318	0	167.667												1046	2269	2191	0	1486.67	0	838	0	279.333
	1047	590	674	0	421.333	185	318	0	167.667												1047	2137	2191	0	1442.67	0	798	0	266
	1048	550	674	0	408	185	318	0	167.667												1048	2249	2191	0	1480	0	798	0	266
	1049	550	674	0	408	185	310	0	165												1049	2157	2191	0	1449.33	0	798	0	266
	1050	550	674	0	408	185	282	0	155.667												1050	2167	2191	0	1452.67	0	810	0	270
	1051	499	674	0	391	0	258	0	86												1051	2259	2528	0	1595.67	0	701	0	233.667
	1052	478	674	0	384	0	222	0	74												1052	2188	2360	0	1516	201	705	0	302
	1053	478	674	0	384	0	222	0	74												1053	2422	2360	0	1594	201	657	0	286
	1054	397	674	0	357	0	222	0	74												1054	2402	2360	0	1587.33	201	632	0	277.667
	1055	336	674	0	336.667	0	222	0	74												1055	2452	506	0	986	201	584	0	261.667
	1056	336	674	0	336.667	0	222	0	74												1056	2371	506	0	959	201	640	0	280.333
	1057	336	674	0	336.667	0	222	0	74												1057	2320	506	0	942	201	669	0	290
	1058	478	674	0	384	0	201	0	67												1058	2320	506	0	942	201	661	0	287.333
	1059	550	337	0	295.667	0	173	0	57.6667												1059	2412	506	0	972.667	201	544	0	248.333
	1060	621	337	0	319.333	0	173	0	57.6667												1060	2391	506	0	965.667	201	536	0	245.667
	1061	692	337	0	343	0	173	0	57.6667												1061	2330	506	0	945.333	201	524	0	241.667
	1062	672	337	0	336.333	0	173	0	57.6667												1062	2340	506	0	948.667	201	532	0	244.333
	1063	743	337	0	360	0	201	0	67												1063	2351	506	0	952.333	201	636	0	279
	1064	865	337	0	400.667	0	205	0	68.3333												1064	2605	1854	0	1486.33	201	616	0	272.333
	1065	906	337	0	414.333	0	258	0	86												1065	2778	1854	0	1544	201	608	0	269.667
	1066	967	337	0	434.667	0	290	416	235.333												1066	2686	1685	0	1457	285	765	416	488.667
	1067	987	843	0	610	0	246	416	220.667												1067	2432	1685	0	1372.33	285	790	416	497
	1068	1231	843	0	691.333	0	495	416	303.667												1068	2737	1685	0	1474	436	874	416	575.333
	1069	1374	506	1043	974.333	168	491	416	358.333												1069	3043	1685	0	1576	436	898	416	583.333
	1070	1374	506	1043	974.333	168	451	416	345												1070	3541	1685	174	1800	739	1035	1662	1145.33
	1071	1364	506	1043	971	168	451	416	345												1071	3633	1685	174	1830.67	739	1084	2493	1438.67
	1072	1364	506	2607	1492.33	168	451	416	345												1072	3724	1348	174	1748.67	739	1168	2493	1466.67
	1073	1506	506	2607	1539.67	168	427	416	337												1073	3857	1348	174	1793	739	1261	2493	1497.67
	1074	1628	506	2607	1580.33	168	427	416	337												1074	3999	1348	174	1840.33	739	1261	2493	1497.67
	1075	1587	843	2607	1679	168	439	416	341												1075	4203	1348	174	1908.33	739	1237	2493	1489.67
	1076	1710	843	2955	1836	168	532	416	372												1076	4264	1348	174	1928.67	739	1261	2493	1497.67
	1077	1710	843	2955	1836	168	653	416	412.333												1077	4559	2528	869	2652	739	1293	2701	1577.67
	1078	1740	843	2955	1846	386	665	416	489												1078	4488	2528	869	2628.33	537	1261	2701	1499.67
	1079	2259	843	2955	2019	386	830	416	544												1079	4294	2528	869	2563.67	957	1265	2701	1641
	1080	2259	843	2955	2019	386	830	416	544												1080	4335	3540	869	2914.67	957	1245	2701	1634.33
	1081	2259	843	2955	2019	386	830	416	544												1081	4335	3540	869	2914.67	957	1237	2701	1631.67
	1082	2686	843	2955	2161.33	638	1112	416	722												1082	4508	3540	869	2972.33	957	1237	3324	1839.33
	1083	2758	843	2955	2185.33	638	1184	416	746												1083	4142	3540	869	2850.33	957	1237	3324	1839.33
	1084	2798	843	2955	2198.67	638	1217	416	757												1084	4131	3540	869	2846.67	957	1237	3324	1839.33
	1085	2819	843	2955	2205.67	638	1204	416	752.667												1085	4091	3540	869	2833.33	957	1237	3324	1839.33
	1086	2676	843	2955	2158	638	1204	416	752.667												1086	4070	3540	869	2826.33	957	1237	3324	1839.33
	1087	2605	843	2955	2134.33	638	1196	416	750												1087	4152	2191	869	2404	957	1221	3324	1834
	1088	2513	337	2955	1935	638	1128	416	727.333												1088	3948	2191	869	2336	806	1221	3324	1783.67
	1089	2524	337	2955	1938.67	638	1116	416	723.333												1089	3979	2191	869	2346.33	621	1217	3324	1720.67
	1090	2666	337	1912	1638.33	638	1072	416	708.667												1090	4294	2191	869	2451.33	621	959	3324	1634.67
	1091	2564	337	1912	1604.33	638	1043	416	699												1091	4030	2697	695	2474	621	971	3324	1638.67
	1092	2483	337	1912	1577.33	470	1007	416	631												1092	3969	2697	695	2453.67	537	866	3324	1575.67
	1093	2483	337	1912	1577.33	470	967	416	617.667												1093	4070	2697	695	2487.33	537	773	2909	1406.33
	1094	2564	337	1912	1604.33	470	987	416	624.333												1094	3887	2697	695	2426.33	537	657	2909	1367.67
	1095	2503	337	1564	1468	621	802	416	613												1095	3429	2697	695	2273.67	537	512	1662	903.667
	1096	2442	337	0	926.333	621	761	416	599.333												1096	3419	2528	695	2214	537	512	1662	903.667
	1097	2218	0	0	739.333	621	749	0	456.667												1097	3022	1685	2086	2264.33	420	463	1662	848.333
	1098	2096	0	0	698.667	403	709	0	370.667												1098	2880	1685	2086	2217	420	512	1454	795.333
	1099	2096	0	0	698.667	403	689	0	364												1099	2829	1685	1912	2142	420	532	623	525
	1100	2035	0	0	678.333	403	689	0	364												1100	2758	1685	1912	2118.33	420	520	623	521
	1101	1893	0	0	631	403	689	0	364												1101	2890	1685	1912	2162.33	420	520	623	521
	1102	1669	0	0	556.333	151	673	0	274.667												1102	2941	1517	1391	1949.67	856	560	0	472
	1103	1313	0	348	553.667	151	584	0	245												1103	3287	1517	1391	2065	856	733	0	529.667
	1104	1140	506	348	664.667	151	395	0	182												1104	3399	506	1391	1765.33	856	798	0	551.333
	1105	1130	506	348	661.333	151	387	0	179.333												1105	3185	506	1391	1694	856	798	0	551.333
	1106	1109	506	348	654.333	151	387	0	179.333												1106	3277	506	1391	1724.67	571	822	0	464.333
	1107	1201	506	348	685	151	266	0	139												1107	3368	506	1391	1755	571	757	0	442.667
	1108	1201	506	348	685	151	254	0	135												1108	3368	506	1391	1755	571	786	0	452.333
	1109	1201	506	348	685	151	254	0	135												1109	3267	506	1391	1721.33	571	786	0	452.333
	1110	1180	506	348	678	151	218	0	123												1110	3307	506	1391	1734.67	571	757	0	442.667
	1111	1068	506	348	640.667	151	218	0	123												1111	3185	506	1391	1694	571	757	0	442.667
	1112	916	506	348	590	151	177	0	109.333												1112	3002	506	1391	1633	571	709	0	426.667
	1113	275	0	0	91.6667	151	64	0	71.6667												1113	2819	337	1391	1515.67	571	681	0	417.333
	1114	784	506	348	546	151	133	0	94.6667												1114	2717	337	1391	1481.67	571	721	0	430.667
	1115	794	506	348	549.333	151	101	0	84												1115	2554	337	1391	1427.33	571	701	0	424
	1116	682	506	348	512	0	85	0	28.3333												1116	2269	337	1391	1332.33	571	701	0	424
	1117	682	506	1564	917.333	0	169	208	125.667												1117	2229	0	1391	1206.67	705	640	0	448.333
	1118	682	506	1564	917.333	0	189	208	132.333												1118	2229	0	1391	1206.67	705	620	0	441.667
	1119	682	506	1564	917.333	0	189	208	132.333												1119	2127	0	1391	1172.67	705	612	0	439
	1120	682	506	1564	917.333	0	222	208	143.333												1120	2076	0	1391	1155.67	705	604	0	436.333
	1121	712	506	1564	927.333	0	222	208	143.333												1121	1944	0	1391	1111.67	705	556	0	420.333
	1122	834	506	1564	968	0	222	208	143.333												1122	1883	0	0	627.667	705	544	0	416.333
	1123	702	506	1564	924	0	262	208	156.667												1123	1577	0	0	525.667	420	459	0	293
	1124	763	506	1564	944.333	0	306	208	171.333												1124	1343	0	0	447.667	420	451	0	290.333
	1125	804	506	1217	842.333	0	306	208	171.333												1125	1343	0	0	447.667	285	383	0	222.667
	1126	845	506	1217	856	0	306	208	171.333												1126	1394	0	0	464.667	285	407	0	230.667
	1127	712	506	1217	811.667	0	419	208	209												1127	1364	0	0	454.667	285	379	0	221.333
	1128	712	506	1217	811.667	0	427	208	211.667												1128	1669	0	0	556.333	688	560	0	416
	1129	611	506	1217	778	0	427	208	211.667												1129	1771	0	0	590.333	772	612	0	461.333
	1130	611	506	1217	778	0	427	208	211.667												1130	1954	0	0	651.333	772	636	208	538.667
	1131	570	506	1217	764.333	0	427	208	211.667												1131	1862	337	521	906.667	907	814	208	643
	1132	621	506	1217	781.333	0	427	208	211.667												1132	2025	337	2260	1540.67	1142	798	1039	993
	1133	621	0	1217	612.667	0	427	208	211.667												1133	2015	337	2260	1537.33	1427	870	1039	1112
	1134	600	0	1217	605.667	0	455	208	221												1134	1964	337	2260	1520.33	1427	939	1039	1135
	1135	631	0	1217	616	0	455	208	221												1135	2076	337	2260	1557.67	1679	971	1247	1299
	1136	631	0	0	210.333	0	512	208	240												1136	2361	337	3303	2000.33	1679	1172	2493	1781.33
	1137	804	0	0	268	0	512	208	240												1137	2412	337	3476	2075	1679	1208	2493	1793.33
	1138	692	0	0	230.667	0	512	208	240												1138	2819	337	3476	2210.67	1662	1257	2493	1804
	1139	682	0	0	227.333	0	512	208	240												1139	2992	337	4867	2732	1662	1362	2493	1839
	1140	682	0	0	227.333	0	512	208	240												1140	3429	337	4867	2877.67	1914	1422	2493	1943
	1141	702	0	0	234	0	512	208	240												1141	3480	337	5388	3068.33	1897	1490	2493	1960
	1142	631	0	0	210.333	0	419	208	209												1142	3450	337	5388	3058.33	1914	1507	2493	1971.33
	1143	621	0	0	207	0	395	208	201												1143	3419	337	5388	3048	1914	1555	2493	1987.33
	1144	631	0	0	210.333	0	411	208	206.333												1144	3368	337	5910	3205	1914	1579	2493	1995.33
	1145	621	0	0	207	0	383	208	197												1145	3267	337	5910	3171.33	1914	1607	2493	2004.67
	1146	621	674	0	431.667	0	419	208	209												1146	3328	337	5910	3191.67	1914	1595	2493	2000.67
	1147	529	674	0	401	0	306	208	171.333												1147	3216	674	6431	3440.33	1914	1627	2493	2011.33
	1148	539	674	0	404.333	0	306	208	171.333												1148	3267	674	6431	3457.33	1914	1571	2493	1992.67
	1149	448	674	0	374	134	306	208	216												1149	3572	1180	6431	3727.67	1847	1527	2493	1955.67
	1150	529	674	0	401	134	278	208	206.667												1150	3460	1180	6431	3690.33	1847	1494	2285	1875.33
	1151	529	674	0	401	134	246	208	196												1151	3521	843	5736	3366.67	1796	1498	2285	1859.67
	1152	621	674	0	431.667	134	334	0	156												1152	3470	843	5215	3176	1226	1426	2285	1645.67
	1153	621	674	0	431.667	134	334	0	156												1153	3450	843	5215	3169.33	1226	1426	2285	1645.67
	1154	621	674	0	431.667	285	399	0	228												1154	3551	843	5215	3203	1192	1390	2285	1622.33
	1155	580	674	0	418	285	399	0	228												1155	3663	843	5215	3240.33	1192	1353	2285	1610
	1156	529	674	0	401	285	298	0	194.333												1156	3674	843	4172	2896.33	1209	1386	2285	1626.67
	1157	763	674	1738	1058.33	285	318	0	201												1157	3775	843	4172	2930	1125	1370	1454	1316.33
	1158	733	674	1738	1048.33	285	318	0	201												1158	3775	843	3998	2872	1125	1329	1247	1233.67
	1159	722	674	1738	1044.67	285	318	0	201												1159	3908	1011	3998	2972.33	1125	1374	1454	1317.67
	1160	855	674	1738	1089	285	294	0	193												1160	3694	1011	1564	2089.67	1158	1023	1454	1211.67
	1161	855	674	1738	1089	285	294	0	193												1161	3765	1011	1564	2113.33	990	1019	1454	1154.33
	1162	845	674	1738	1085.67	285	294	0	193												1162	3836	1011	1564	2137	1209	1023	1454	1228.67
	1163	804	674	1738	1072	285	278	0	187.667												1163	3745	1011	1043	1933	1209	1047	1454	1236.67
	1164	875	674	1738	1095.67	285	234	0	173												1164	4030	1011	2260	2433.67	1209	1055	2078	1447.33
	1165	814	674	1738	1075.33	285	234	0	173												1165	3979	1011	2607	2532.33	1209	1055	831	1031.67
	1166	834	674	1738	1082	285	246	0	177												1166	4081	1011	2607	2566.33	1209	1023	831	1021
	1167	957	674	1738	1123	285	262	0	182.333												1167	4030	1011	2086	2375.67	1209	1088	831	1042.67
	1168	957	674	1738	1123	285	262	0	182.333												1168	4040	506	2086	2210.67	1091	1124	831	1015.33
	1169	916	0	1738	884.667	285	242	0	175.667												1169	4294	506	2086	2295.33	1091	1144	831	1022
	1170	916	0	1738	884.667	285	242	0	175.667												1170	4559	674	2607	2613.33	1091	1305	831	1075.67
	1171	967	0	1738	901.667	436	282	0	239.333												1171	4712	674	3476	2954	1091	1370	831	1097.33
	1172	987	0	1738	908.333	436	258	0	231.333												1172	4752	674	2955	2793.67	1091	1386	831	1102.67
	1173	1048	0	1738	928.667	436	226	0	220.667												1173	4935	674	2955	2854.67	856	1378	831	1021.67
	1174	1048	0	1738	928.667	436	205	0	213.667												1174	5037	674	2955	2888.67	1226	1442	831	1166.33
	1175	916	0	1738	884.667	285	205	416	302												1175	4752	674	2955	2793.67	1226	1523	831	1193.33
	1176	936	0	1738	891.333	285	230	416	310.333												1176	4620	674	2955	2749.67	1226	1507	831	1188
	1177	1130	0	1738	956	285	209	416	303.333												1177	5057	1011	2955	3007.67	1226	1442	831	1166.33
	1178	1323	0	1738	1020.33	285	201	416	300.667												1178	4762	843	2955	2853.33	1226	1422	1039	1229
	1179	1292	0	1738	1010	151	226	416	264.333												1179	4854	1517	2955	3108.67	1226	1333	1039	1199.33
	1180	1323	0	1738	1020.33	151	350	416	305.667												1180	4844	1517	2955	3105.33	1377	1398	1039	1271.33
	1181	1353	0	1738	1030.33	151	363	416	310												1181	4752	1517	2955	3074.67	1628	1402	1039	1356.33
	1182	1333	169	0	500.667	269	467	416	384												1182	4437	1517	3303	3085.67	1427	1414	1039	1293.33
	1183	1282	169	0	483.667	269	528	416	404.333												1183	4732	1517	3303	3184	1427	1494	1039	1320
	1184	1262	169	0	477	269	512	416	399												1184	4416	1180	3303	2966.33	1427	1599	1039	1355
	1185	1292	169	0	487	269	512	416	399												1185	4345	1180	1738	2421	1427	1551	1039	1339
	1186	1455	169	0	541.333	269	552	416	412.333												1186	4304	1180	1738	2407.33	1628	1519	1039	1395.33
	1187	1567	169	0	578.667	269	556	416	413.667												1187	4335	1180	1738	2417.67	1628	1519	1039	1395.33
	1188	1567	169	348	694.667	269	540	416	408.333												1188	3938	1180	1738	2285.33	1477	1458	1039	1324.67
	1189	1689	169	348	735.333	269	540	416	408.333												1189	3806	1180	1738	2241.33	1477	1410	1039	1308.67
	1190	1557	169	348	691.333	269	540	416	408.333												1190	3633	1011	1738	2127.33	1628	1366	1039	1344.33
	1191	1506	169	348	674.333	269	540	416	408.333												1191	3633	1011	869	1837.67	1528	1309	1039	1292
	1192	1669	169	348	728.667	269	540	416	408.333												1192	3602	1011	521	1711.33	1780	1426	416	1207.33
	1193	1689	169	348	735.333	504	536	416	485.333												1193	3663	1011	521	1731.67	1964	1414	416	1264.67
	1194	1679	169	348	732	504	532	416	484												1194	3470	1011	348	1609.67	1931	1394	416	1247
	1195	1730	169	348	749	504	616	0	373.333												1195	3409	1011	348	1589.33	1931	1370	416	1239
	1196	1720	169	348	745.667	504	560	0	354.667												1196	3480	1011	348	1613	1931	1345	416	1230.67
	1197	1669	674	348	897	504	556	0	353.333												1197	3429	1011	348	1596	1931	1349	416	1232
	1198	1587	674	348	869.667	504	556	0	353.333												1198	3338	1011	348	1565.67	1931	1337	416	1228
	1199	1628	674	348	883.333	504	548	0	350.667												1199	3053	674	348	1358.33	1931	1305	623	1286.33
	1200	1577	674	348	866.333	504	524	0	342.667												1200	2758	674	348	1260	1528	1144	623	1098.33
	1201	1496	674	348	839.333	353	524	0	292.333												1201	2615	674	0	1096.33	1276	1007	623	968.667
	1202	1384	674	348	802	353	379	0	244												1202	2524	0	0	841.333	1276	1120	623	1006.33
	1203	1384	674	348	802	235	310	0	181.667												1203	2473	0	0	824.333	1276	1144	623	1014.33
	1204	1455	674	348	825.667	235	310	0	181.667												1204	2524	0	0	841.333	1158	1088	623	956.333
	1205	1353	674	348	791.667	319	282	0	200.333												1205	2320	0	0	773.333	1158	862	623	881
	1206	1303	506	348	719	319	310	0	209.667												1206	2259	0	0	753	1158	806	623	862.333
	1207	1180	506	348	678	319	282	0	200.333												1207	2320	0	0	773.333	1158	794	623	858.333
	1208	1140	506	0	548.667	319	282	0	200.333												1208	2208	0	0	736	1158	773	623	851.333
	1209	1130	506	0	545.333	319	254	0	191												1209	2117	0	0	705.667	1158	741	623	840.667
	1210	1109	506	0	538.333	319	254	0	191												1210	1893	0	0	631	1158	741	623	840.667
	1211	1058	506	0	521.333	319	254	0	191												1211	1791	0	0	597	1158	661	623	814
	1212	1058	506	0	521.333	319	254	0	191												1212	1832	0	0	610.667	1158	645	623	808.667
	1213	967	506	0	491	319	250	0	189.667												1213	1730	0	0	576.667	1158	620	623	800.333
	1214	702	506	0	402.667	319	213	0	177.333												1214	1689	0	0	563	990	596	623	736.333
	1215	661	506	0	389	319	213	0	177.333												1215	1577	0	0	525.667	990	584	623	732.333
	1216	600	506	0	368.667	319	213	0	177.333												1216	1465	0	0	488.333	990	588	623	733.667
	1217	672	506	0	392.667	319	189	0	169.333												1217	1567	0	0	522.333	907	568	623	699.333
	1218	682	506	0	396	319	189	0	169.333												1218	1720	0	0	573.333	907	556	623	695.333
	1219	814	506	0	440	319	189	0	169.333												1219	1679	843	0	840.667	571	580	623	591.333
	1220	845	506	0	450.333	319	189	0	169.333												1220	1577	843	0	806.667	571	568	623	587.333
	1221	845	506	0	450.333	319	274	0	197.667												1221	1526	843	0	789.667	571	548	623	580.667
	1222	834	0	0	278	84	266	0	116.667												1222	1547	843	0	796.667	571	487	623	560.333
	1223	743	0	0	247.667	84	242	416	247.333												1223	1506	843	0	783	319	278	0	199
	1224	702	0	0	234	84	242	416	247.333												1224	1506	843	0	783	319	278	0	199
	1225	682	0	0	227.333	84	266	416	255.333												1225	1425	843	0	756	201	262	0	154.333
	1226	651	0	0	217	84	209	416	236.333												1226	1364	843	0	735.667	201	302	0	167.667
	1227	651	0	0	217	84	181	416	227												1227	1343	843	0	728.667	269	379	0	216
	1228	661	0	0	220.333	0	181	416	199												1228	1353	843	0	732	269	379	0	216
	1229	875	0	0	291.667	0	181	416	199												1229	1180	843	0	674.333	269	379	0	216
	1230	875	0	0	291.667	0	201	416	205.667												1230	1170	843	0	671	269	463	0	244
	1231	957	0	0	319	0	201	416	205.667												1231	1262	843	0	701.667	487	463	0	316.667
	1232	1160	0	0	386.667	0	201	2285	828.667												1232	1262	843	0	701.667	487	463	0	316.667
	1233	1170	0	0	390	0	209	2285	831.333												1233	1252	843	521	872	487	463	0	316.667
	1234	1303	0	174	492.333	218	209	2285	904												1234	1038	843	521	800.667	487	443	0	310
	1235	1414	0	174	529.333	218	230	2285	911												1235	1007	843	521	790.333	487	383	0	290
	1236	1455	0	174	543	218	230	2285	911												1236	1160	843	521	841.333	487	367	0	284.667
	1237	1333	0	174	502.333	218	230	2285	911												1237	1180	843	521	848	487	467	0	318
	1238	1323	0	174	499	218	250	2285	917.667												1238	1231	843	521	865	487	483	0	323.333
	1239	1394	0	174	522.667	218	274	2285	925.667												1239	1241	843	521	868.333	487	455	0	314
	1240	1364	0	174	512.667	436	274	2285	998.333												1240	1486	843	521	950	839	536	0	458.333
	1241	1465	0	174	546.333	436	294	2285	1005												1241	1649	843	1564	1352	839	681	208	576
	1242	1628	0	174	600.667	436	294	1870	866.667												1242	1883	506	1564	1317.67	638	661	208	502.333
	1243	1628	0	174	600.667	436	294	1870	866.667												1243	1862	506	1564	1310.67	638	741	208	529
	1244	1557	0	174	577	436	294	1870	866.667												1244	1923	506	1564	1331	638	850	208	565.333
	1245	1567	0	174	580.333	436	342	1870	882.667												1245	2157	506	1564	1409	638	983	208	609.667
	1246	1598	0	174	590.667	436	379	1870	895												1246	2218	506	1564	1429.33	638	1007	208	617.667
	1247	1608	0	174	594	436	322	2909	1222.33												1247	2310	506	1564	1460	638	1043	208	629.667
	1248	1567	0	174	580.333	436	310	2909	1218.33												1248	2320	506	1564	1463.33	638	1015	208	620.333
	1249	1465	0	174	546.333	436	354	2909	1233												1249	2422	506	1564	1497.33	638	1076	208	640.667
	1250	1608	0	174	594	436	371	2909	1238.67												1250	2605	506	1564	1558.33	638	1076	208	640.667
	1251	1679	0	174	617.667	436	391	2909	1245.33												1251	2646	506	1564	1572	638	1132	208	659.333
	1252	1649	0	174	607.667	436	371	2909	1238.67												1252	2646	506	1564	1572	638	1132	208	659.333
	1253	1689	0	0	563	436	439	2909	1261.33												1253	2656	506	1564	1575.33	638	1140	208	662
	1254	1557	0	0	519	436	447	2909	1264												1254	2778	506	1043	1442.33	571	1108	208	629
	1255	1526	0	0	508.667	436	447	1039	640.667												1255	2839	506	1043	1462.67	353	1108	831	764
	1256	1699	0	0	566.333	436	471	1039	648.667												1256	2839	506	1043	1462.67	353	1047	831	743.667
	1257	1516	0	0	505.333	436	451	1039	642												1257	2819	506	1043	1456	353	1124	831	769.333
	1258	1516	0	0	505.333	436	419	1039	631.333												1258	2717	506	1043	1422	353	1104	831	762.667
	1259	1353	0	0	451	436	467	1039	647.333												1259	2585	506	1043	1378	353	1088	831	757.333
	1260	1353	0	0	451	520	608	1039	722.333												1260	2442	506	1043	1330.33	353	1067	831	750.333
	1261	1333	0	0	444.333	520	636	1039	731.667												1261	2076	506	1043	1208.33	353	987	831	723.667
	1262	1384	0	0	461.333	520	701	1039	753.333												1262	1832	506	0	779.333	353	931	831	705
	1263	1445	0	0	481.667	520	749	1039	769.333												1263	1811	506	0	772.333	0	814	831	548.333
	1264	1526	0	0	508.667	638	729	1039	802												1264	1557	506	0	687.667	0	765	831	532
	1265	1496	0	0	498.667	638	701	1039	792.667												1265	1414	0	0	471.333	0	705	831	512
	1266	1486	0	0	495.333	420	685	1039	714.667												1266	1262	0	0	420.667	0	584	831	471.667
	1267	1618	0	0	539.333	420	681	1039	713.333												1267	1130	0	0	376.667	0	451	831	427.333
	1268	1618	0	0	539.333	420	681	1039	713.333												1268	1130	0	0	376.667	0	451	831	427.333
	1269	1537	0	0	512.333	420	705	1039	721.333												1269	1068	0	0	356	0	451	623	358
	1270	1598	0	0	532.667	201	721	1039	653.667												1270	834	0	0	278	0	427	623	350
	1271	1598	0	0	532.667	201	709	1039	649.667												1271	824	0	0	274.667	0	342	623	321.667
	1272	1577	0	0	525.667	201	681	1039	640.333												1272	672	0	0	224	0	290	623	304.333
	1273	1547	0	0	515.667	201	665	0	288.667												1273	621	0	0	207	0	250	623	291
	1274	1547	0	0	515.667	201	645	0	282												1274	366	0	0	122	0	250	623	291
	1275	1374	0	0	458	201	645	0	282												1275	244	0	0	81.3333	0	205	1247	484
	1276	1191	0	0	397	201	653	0	284.667												1276	305	0	0	101.667	0	165	1247	470.667
	1277	1089	0	0	363	201	616	0	272.333												1277	285	0	521	268.667	0	44	623	222.333
	1278	1068	0	0	356	201	564	0	255												1278	204	0	521	241.667	0	44	623	222.333
	1279	1068	0	0	356	201	499	0	233.333												1279	81	169	521	257	0	0	623	207.667
	1280	1048	0	0	349.333	201	379	0	193.333												1280	102	169	521	264	0	0	623	207.667
	1281	1048	0	0	349.333	201	330	0	177												1281	102	169	521	264	0	0	623	207.667
	1282	1007	0	0	335.667	201	282	0	161												1282	102	169	521	264	0	0	623	207.667
	1283	895	0	0	298.333	201	278	0	159.667												1283	102	169	521	264	0	0	623	207.667
	1284	814	0	0	271.333	201	258	0	153												1284	102	169	521	264	0	0	623	207.667
	1285	814	0	0	271.333	201	205	0	135.333												1285	102	169	521	264	0	0	623	207.667
	1286	580	0	0	193.333	118	205	0	107.667												1286	102	169	521	264	0	0	623	207.667
	1287	580	0	0	193.333	118	137	0	85												1287	102	169	521	264	0	0	623	207.667
	1288	417	0	0	139	118	125	0	81												1288	102	169	521	264	0	0	623	207.667
	1289	326	0	0	108.667	118	101	0	73												1289	102	169	521	264	0	0	623	207.667
	1290	275	0	0	91.6667	118	101	0	73												1290	102	169	521	264	0	0	623	207.667
	1291	275	0	0	91.6667	118	81	0	66.3333												1291	102	169	521	264	0	0	623	207.667
	1292	244	0	0	81.3333	118	64	0	60.6667												1292	102	169	521	264	0	0	623	207.667
	1293	244	0	0	81.3333	118	64	0	60.6667												1293	102	169	521	264	0	0	623	207.667
	1294	234	0	0	78	118	48	0	55.3333												1294	102	169	521	264	0	0	623	207.667
	1295	234	0	0	78	0	48	0	16												1295	102	169	521	264	0	0	623	207.667
	1296	81	0	0	27	0	48	0	16												1296	31	169	521	240.333	0	0	0	0
	1297	81	0	0	27	0	48	0	16												1297	31	169	0	66.6667	0	0	0	0
	1298	81	0	0	27	0	8	0	2.66667												1298	31	169	0	66.6667	0	0	0	0
	1299	41	0	0	13.6667	0	0	0	0												1299	31	169	0	66.6667	0	0	0	0
	1300	41	0	0	13.6667	0	0	0	0												1300	31	169	0	66.6667	0	0	0	0
	1301	0	0	0	0	0	0	0	0												1301	0	0	0	0	0	0	0	0
	1302	0	0	0	0	0	0	0	0												1302	0	0	0	0	0	0	0	0
	1303	41	0	0	13.6667	118	165	0	94.3333												1303	0	0	0	0	0	0	0	0
	1304	61	0	0	20.3333	118	213	0	110.333												1304	0	0	0	0	0	0	0	0
	1305	173	0	0	57.6667	118	213	0	110.333												1305	0	0	0	0	0	0	0	0
	1306	173	0	0	57.6667	118	213	0	110.333												1306	0	0	0	0	0	0	0	0
	1307	183	0	0	61	118	213	0	110.333												1307	0	0	0	0	0	0	0	0
	1308	305	0	0	101.667	118	246	0	121.333												1308	0	0	0	0	0	0	0	0
	1309	315	0	0	105	118	250	0	122.667												1309	0	0	0	0	0	8	0	2.66667
	1310	336	0	0	112	118	302	0	140												1310	0	0	0	0	0	8	0	2.66667
	1311	366	0	0	122	118	346	0	154.667												1311	0	0	0	0	0	8	0	2.66667
	1312	550	0	0	183.333	118	403	0	173.667												1312	0	0	0	0	0	8	0	2.66667
	1313	560	0	0	186.667	118	431	0	183												1313	0	0	0	0	0	8	0	2.66667
	1314	560	0	0	186.667	118	455	0	191												1314	0	0	0	0	0	8	0	2.66667
	1315	570	0	0	190	118	455	0	191												1315	0	0	0	0	0	8	0	2.66667
	1316	570	0	0	190	118	455	0	191												1316	0	0	0	0	0	8	0	2.66667
	1317	570	0	0	190	118	455	0	191												1317	0	0	0	0	0	8	0	2.66667
	1318	621	0	0	207	118	479	0	199												1318	0	0	0	0	0	8	0	2.66667
	1319	621	0	0	207	118	479	0	199												1319	0	0	0	0	0	8	0	2.66667
	1320	621	0	0	207	118	479	0	199												1320	0	0	0	0	0	8	0	2.66667
	1321	661	0	174	278.333	118	479	0	199												1321	0	0	0	0	0	40	208	82.6667
	1322	743	0	1043	595.333	168	483	0	217												1322	0	0	0	0	0	56	208	88
	1323	743	0	1043	595.333	168	508	0	225.333												1323	0	0	0	0	0	68	208	92
	1324	712	0	1043	585	168	524	0	230.667												1324	0	0	0	0	0	125	208	111
	1325	722	0	1043	588.333	168	524	0	230.667												1325	0	0	0	0	0	125	208	111
	1326	743	0	1043	595.333	168	524	0	230.667												1326	0	0	0	0	0	125	208	111
	1327	824	0	1043	622.333	353	524	0	292.333												1327	0	0	0	0	0	125	208	111
	1328	814	0	1043	619	353	475	0	276												1328	0	0	0	0	0	125	208	111
	1329	814	0	1043	619	353	475	0	276												1329	0	0	0	0	0	125	208	111
	1330	814	0	1043	619	353	459	0	270.667												1330	0	0	0	0	0	157	208	121.667
	1331	784	0	1043	609	353	330	0	227.667												1331	0	169	0	56.3333	0	157	208	121.667
	1332	763	0	1043	602	235	330	0	188.333												1332	0	169	0	56.3333	0	157	208	121.667
	1333	570	0	1043	537.667	235	314	0	183												1333	0	169	0	56.3333	0	157	208	121.667
	1334	600	0	1043	547.667	235	270	0	168.333												1334	0	169	0	56.3333	0	157	208	121.667
	1335	631	0	1043	558	235	306	0	180.333												1335	71	506	0	192.333	0	177	208	128.333
	1336	631	0	1043	558	235	318	0	184.333												1336	71	506	0	192.333	0	177	208	128.333
	1337	733	169	1043	648.333	235	274	0	169.667												1337	71	506	0	192.333	0	177	208	128.333
	1338	753	169	3824	1582	235	850	0	361.667												1338	71	506	348	308.333	0	177	208	128.333
	1339	773	1180	3824	1925.67	369	1003	0	457.333												1339	71	506	348	308.333	0	177	208	128.333
	1340	824	1348	3650	1940.67	369	1293	0	554												1340	71	506	348	308.333	0	177	208	128.333
	1341	814	1348	3650	1937.33	319	1305	0	541.333												1341	71	506	348	308.333	0	177	208	128.333
	1342	773	1348	3650	1923.67	319	1402	0	573.667												1342	71	506	348	308.333	0	177	208	128.333
	1343	773	1685	3650	2036	319	1410	0	576.333												1343	71	506	348	308.333	0	133	0	44.3333
	1344	753	1685	2781	1739.67	319	1426	0	581.667												1344	71	506	348	308.333	0	133	0	44.3333
	1345	753	1685	2781	1739.67	319	1434	0	584.333												1345	71	506	348	308.333	0	105	0	35
	1346	621	1685	2781	1695.67	319	1394	0	571												1346	71	506	348	308.333	0	52	0	17.3333
	1347	621	1685	2781	1695.67	319	1486	0	601.667												1347	71	506	1391	656	0	52	0	17.3333
	1348	641	1685	2781	1702.33	319	1486	0	601.667												1348	71	506	1391	656	0	52	0	17.3333
	1349	631	1685	2781	1699	319	1503	0	607.333												1349	71	506	1391	656	0	52	0	17.3333
	1350	672	1685	2781	1712.67	319	1535	0	618												1350	122	506	1391	673	0	52	0	17.3333
	1351	712	1685	2781	1726	319	1535	0	618												1351	122	506	1391	673	0	52	0	17.3333
	1352	672	1685	2781	1712.67	319	1543	0	620.667												1352	122	506	1391	673	0	52	0	17.3333
	1353	733	1685	2781	1733	319	1531	0	616.667												1353	122	506	1391	673	0	52	0	17.3333
	1354	763	1685	2781	1743	319	1531	0	616.667												1354	122	506	1391	673	0	52	0	17.3333
	1355	743	1685	2781	1736.33	319	1531	0	616.667												1355	132	506	1391	676.333	0	52	0	17.3333
	1356	692	1685	2781	1719.33	319	1519	0	612.667												1356	244	0	1391	545	0	52	0	17.3333
	1357	661	1685	2781	1709	319	1482	0	600.333												1357	244	169	1391	601.333	0	52	416	156
	1358	621	1685	2781	1695.67	319	1482	0	600.333												1358	244	674	1391	769.667	0	52	416	156
	1359	550	674	0	408	134	1301	0	478.333												1359	244	674	1391	769.667	0	52	416	156
	1360	641	506	0	382.333	134	1301	0	478.333												1360	244	674	1391	769.667	0	52	416	156
	1361	611	506	0	372.333	134	1096	0	410												1361	244	1180	1391	938.333	0	52	416	156
	1362	570	506	0	358.667	134	1031	0	388.333												1362	244	1180	1391	938.333	0	52	416	156
	1363	570	506	0	358.667	134	1023	0	385.667												1363	244	1180	1391	938.333	0	52	416	156
	1364	621	169	0	263.333	134	926	0	353.333												1364	366	1180	1043	863	0	0	416	138.667
	1365	488	0	0	162.667	134	761	0	298.333												1365	682	3034	1217	1644.33	0	85	831	305.333
	1366	458	0	0	152.667	134	725	0	286.333												1366	753	4214	1217	2061.33	0	85	831	305.333
	1367	509	0	0	169.667	134	725	416	425												1367	967	4888	2781	2878.67	0	141	831	324
	1368	600	0	0	200	0	653	416	356.333												1368	1333	7079	3650	4020.67	0	141	831	324
	1369	641	0	0	213.667	0	294	416	236.667												1369	2208	9944	2607	4919.67	0	161	831	330.667
	1370	672	0	0	224	0	258	416	224.667												1370	2239	10113	2607	4986.33	0	161	831	330.667
	1371	722	0	0	240.667	0	222	416	212.667												1371	2615	10113	2607	5111.67	0	161	831	330.667
	1372	733	0	0	244.333	0	254	416	223.333												1372	2992	10619	2607	5406	134	161	831	375.333
	1373	804	0	0	268	0	218	416	211.333												1373	2992	11967	2607	5855.33	134	161	2909	1068
	1374	906	0	0	302	0	218	416	211.333												1374	3053	11967	2607	5875.67	134	213	2909	1085.33
	1375	997	0	0	332.333	0	218	623	280.333												1375	3185	11967	2607	5919.67	134	213	2909	1085.33
	1376	1028	0	0	342.667	0	201	623	274.667												1376	3185	11967	2607	5919.67	134	213	2909	1085.33
	1377	1038	0	0	346	0	201	623	274.667												1377	3317	11967	2607	5963.67	134	213	2909	1085.33
	1378	1007	0	0	335.667	0	201	623	274.667												1378	3399	12810	2607	6272	285	270	3740	1431.67
	1379	1048	0	0	349.333	0	173	623	265.333												1379	3429	12810	2607	6282	403	371	3740	1504.67
	1380	967	0	869	612	0	173	623	265.333												1380	3429	12810	2607	6282	403	371	3740	1504.67
	1381	1079	0	869	649.333	0	169	623	264												1381	3429	12473	3129	6343.67	403	395	3740	1512.67
	1382	1079	0	869	649.333	0	169	623	264												1382	3317	12473	3129	6306.33	403	395	3740	1512.67
	1383	1109	0	869	659.333	0	169	623	264												1383	3317	12473	3129	6306.33	403	395	3740	1512.67
	1384	1201	0	869	690	0	169	623	264												1384	3083	12473	3650	6402	403	367	2909	1226.33
	1385	1170	0	869	679.667	0	169	623	264												1385	3155	12473	3650	6426	403	363	2909	1225
	1386	1160	0	869	676.333	0	169	416	195												1386	3155	12473	3650	6426	403	363	2909	1225
	1387	1140	0	869	669.667	0	133	623	252												1387	3094	11124	2086	5434.67	403	306	2909	1206
	1388	1486	0	869	785	0	258	831	363												1388	3165	10956	2607	5576	403	314	2909	1208.67
	1389	1547	0	1043	863.333	84	282	831	399												1389	3165	9439	2955	5186.33	420	431	3117	1322.67
	1390	1608	0	1043	883.667	235	226	831	430.667												1390	3399	9102	2781	5094	420	459	3740	1539.67
	1391	1608	0	1043	883.667	235	201	831	422.333												1391	3246	8765	3998	5336.33	856	439	5194	2163
	1392	1608	0	1043	883.667	235	201	416	284												1392	1893	3877	5910	3893.33	1091	451	5610	2384
	1393	1689	0	1043	910.667	235	201	416	284												1393	1750	2360	7822	3977.33	1091	451	6025	2522.33
	1394	1710	0	1043	917.667	235	254	416	301.667												1394	1699	2191	7822	3904	1091	459	6025	2525
	1395	1740	0	1043	927.667	235	270	416	307												1395	1628	2023	7822	3824.33	1091	459	6025	2525
	1396	1649	0	1043	897.333	235	270	416	307												1396	1628	2360	8343	4110.33	1091	427	6025	2514.33
	1397	1598	0	1043	880.333	235	270	208	237.667												1397	1618	2528	10082	4742.67	1091	475	6233	2599.67
	1398	1404	0	1043	815.667	235	262	208	235												1398	1720	2023	11646	5129.67	1041	508	6233	2594
	1399	1364	0	1043	802.333	235	262	208	235												1399	1893	2865	15992	6916.67	890	596	7895	3127
	1400	1384	0	1043	809	235	274	208	239												1400	1801	3034	15992	6942.33	1007	649	8103	3253
	1401	1476	0	1043	839.667	235	274	208	239												1401	1720	3371	17904	7665	1410	661	9142	3737.67
	1402	1445	0	1043	829.333	554	274	208	345.333												1402	1822	3540	19294	8218.67	1444	640	8934	3672.67
	1403	1445	0	1043	829.333	789	274	208	423.667												1403	1822	3540	19294	8218.67	1444	616	8934	3664.67
	1404	1628	0	1043	890.333	789	278	623	563.333												1404	2076	2528	18773	7792.33	1444	580	8311	3445
	1405	1445	0	174	539.667	789	318	623	576.667												1405	2076	2528	18251	7618.33	1444	580	8311	3445
	1406	1445	0	174	539.667	789	318	623	576.667												1406	2076	2528	18251	7618.33	1444	580	8311	3445
	1407	1455	0	174	543	789	342	623	584.667												1407	1974	2528	17730	7410.67	1444	584	8103	3377
	1408	1292	0	174	488.667	789	242	416	482.333												1408	2025	2865	17730	7540	1444	584	8103	3377
	1409	1231	0	174	468.333	789	282	416	495.667												1409	2025	2865	18599	7829.67	1444	584	8311	3446.33
	1410	1211	0	174	461.667	789	282	416	495.667												1410	2025	2865	18599	7829.67	1444	560	8311	3438.33
	1411	1068	0	174	414	638	282	416	445.333												1411	2025	2865	18599	7829.67	1427	536	8311	3424.67
	1412	957	0	0	319	638	278	416	444												1412	2015	2865	18773	7884.33	1427	588	8519	3511.33
	1413	946	0	0	315.333	638	266	416	440												1413	2066	2865	20859	8596.67	1494	588	8519	3533.67
	1414	895	0	0	298.333	638	270	416	441.333												1414	1984	3202	22249	9145	1377	588	8726	3563.67
	1415	895	0	0	298.333	638	242	416	432												1415	1699	3202	21728	8876.33	1192	556	7688	3145.33
	1416	1170	0	0	390	638	262	416	438.667												1416	1506	3202	20163	8290.33	1192	536	7064	2930.67
	1417	1303	674	0	659	638	238	416	430.667												1417	1394	3034	20163	8197	1108	520	6649	2759
	1418	1384	674	0	686	638	238	416	430.667												1418	1374	2697	18947	7672.67	1108	504	7064	2892
	1419	1414	674	0	696	638	218	416	424												1419	1343	2697	19468	7836	1309	600	7064	2991
	1420	1404	674	0	692.667	638	218	416	424												1420	1649	3540	22075	9088	1528	979	8519	3675.33
	1421	1303	674	0	659	638	213	416	422.333												1421	1862	4382	22423	9555.67	1947	1378	9350	4225
	1422	1282	674	0	652	235	238	416	296.333												1422	1852	4214	25030	10365.3	2199	1519	10804	4840.67
	1423	1272	674	0	648.667	235	234	416	295												1423	1984	4719	25204	10635.7	2266	1732	14128	6042
	1424	1170	674	0	614.667	235	234	416	295												1424	2117	4719	25378	10738	2199	1962	13505	5888.67
	1425	1180	674	0	618	369	234	416	339.667												1425	2025	4719	24509	10417.7	2199	2022	12466	5562.33
	1426	1262	674	0	645.333	369	258	416	347.667												1426	1852	4551	23987	10130	2015	2127	12051	5397.67
	1427	1221	674	0	631.667	369	282	416	355.667												1427	1954	5394	23987	10445	1981	2171	12051	5401
	1428	1303	674	0	659	369	282	416	355.667												1428	2147	5394	25900	11147	1981	2304	12051	5445.33
	1429	1262	674	0	645.333	369	290	416	358.333												1429	2381	7079	26942	12134	2082	2409	13505	5998.67
	1430	1374	674	0	682.667	369	282	416	355.667												1430	2493	7079	25378	11650	2082	2409	13505	5998.67
	1431	1414	674	0	696	369	250	416	345												1431	2483	6742	25204	11476.3	2082	2409	13090	5860.33
	1432	1374	674	0	682.667	369	270	416	351.667												1432	2615	6742	24683	11346.7	1830	2405	13090	5775
	1433	1221	674	0	631.667	369	270	416	351.667												1433	2564	6405	22423	10464	1830	2389	12882	5700.33
	1434	1262	674	0	645.333	369	270	416	351.667												1434	2564	6405	23466	10811.7	1830	2389	12882	5700.33
	1435	1150	674	0	608	134	302	0	145.333												1435	2625	7079	21728	10477.3	1712	2381	12882	5658.33
	1436	1343	674	0	672.333	134	266	0	133.333												1436	2625	7079	21728	10477.3	1712	2377	12882	5657
	1437	1547	0	0	515.667	134	254	0	129.333												1437	2809	7248	22423	10826.7	1780	2393	13297	5823.33
	1438	1333	0	0	444.333	134	238	0	124												1438	2768	7248	21902	10639.3	1880	2477	14752	6369.67
	1439	1119	0	0	373	134	209	0	114.333												1439	2819	7416	22945	11060	1863	2542	15583	6662.67
	1440	1018	0	0	339.333	134	209	0	114.333												1440	2809	7079	23987	11291.7	1964	2506	16622	7030.67
	1441	1007	0	0	335.667	134	209	0	114.333												1441	2880	6911	22771	10854	1645	2405	16414	6821.33
	1442	1068	0	0	356	134	209	0	114.333												1442	3063	6911	22771	10915	1696	2365	15583	6548
	1443	1221	0	0	407	134	209	0	114.333												1443	3083	6742	22945	10923.3	1494	2340	15375	6403
	1444	1211	0	0	403.667	134	209	0	114.333												1444	2778	5225	20337	9446.67	1494	2260	14752	6168.67
	1445	1180	0	0	393.333	134	209	0	114.333												1445	2656	5225	18947	8942.67	1494	2240	14336	6023.33
	1446	1180	0	0	393.333	134	189	0	107.667												1446	2666	4382	16687	7911.67	1309	1998	14336	5881
	1447	1058	0	0	352.667	134	145	0	93												1447	2666	4382	16165	7737.67	1309	1998	14336	5881
	1448	1068	0	0	356	134	125	0	86.3333												1448	2463	3034	16339	7278.67	1209	1744	12051	5001.33
	1449	987	0	0	329	269	125	0	131.333												1449	2483	3034	16339	7285.33	1158	1648	10804	4536.67
	1450	987	0	0	329	269	125	0	131.333												1450	2371	3034	16339	7248	1158	1603	10389	4383.33
	1451	946	0	0	315.333	134	125	0	86.3333												1451	1923	3371	17556	7616.67	1142	1309	10389	4280
	1452	916	0	0	305.333	134	105	0	79.6667												1452	1740	4045	22075	9286.67	1914	1345	11843	5034
	1453	916	0	0	305.333	134	81	0	71.6667												1453	1781	4214	24857	10284	2082	1281	12466	5276.33
	1454	916	0	0	305.333	134	81	0	71.6667												1454	1852	4045	25726	10541	1880	1204	13505	5529.67
	1455	834	0	0	278	134	81	0	71.6667												1455	1771	4045	26769	10861.7	1880	1144	13505	5509.67
	1456	834	0	0	278	134	68	0	67.3333												1456	1608	5394	26247	11083	1813	1023	12051	4962.33
	1457	916	0	0	305.333	134	68	0	67.3333												1457	1547	5225	26595	11122.3	1813	1003	12051	4955.67
	1458	916	0	0	305.333	134	68	0	67.3333												1458	1547	5056	26595	11066	1813	995	12051	4953
	1459	926	0	0	308.667	134	105	0	79.6667												1459	1557	5056	25726	10779.7	1712	967	12051	4910
	1460	855	0	0	285	134	105	0	79.6667												1460	1364	5056	24161	10193.7	1645	914	10596	4385
	1461	794	0	0	264.667	134	77	0	70.3333												1461	1292	4551	24161	10001.3	1612	749	10596	4319
	1462	722	0	0	240.667	134	77	0	70.3333												1462	1292	4382	23987	9887	1612	757	10596	4321.67
	1463	600	0	0	200	134	77	0	70.3333												1463	1292	4382	23814	9829.33	1612	757	10596	4321.67
	1464	600	0	0	200	134	77	0	70.3333												1464	1272	4382	22945	9533	1511	745	10596	4284
	1465	621	0	0	207	134	77	0	70.3333												1465	1241	4382	22945	9522.67	1511	741	10596	4282.67
	1466	621	0	0	207	134	77	0	70.3333												1466	1007	6068	22423	9832.67	1511	749	11220	4493.33
	1467	560	0	0	186.667	134	89	0	74.3333												1467	977	6068	22423	9822.67	1511	830	12882	5074.33
	1468	651	169	0	273.333	134	89	0	74.3333												1468	977	6068	21728	9591	1511	894	12466	4957
	1469	722	169	0	297	134	89	0	74.3333												1469	977	6068	21728	9591	1763	882	12466	5037
	1470	763	169	0	310.667	134	89	0	74.3333												1470	1028	6068	22423	9839.67	1763	935	13297	5331.67
	1471	743	169	0	304	134	89	0	74.3333												1471	885	6068	22423	9792	1763	947	13297	5335.67
	1472	743	169	0	304	134	89	0	74.3333												1472	814	6742	22249	9935	1662	898	13297	5285.67
	1473	733	169	0	300.667	235	89	0	108												1473	712	6573	21554	9613	1595	604	11843	4680.67
	1474	743	169	0	304	235	89	0	108												1474	458	6573	21033	9354.67	1595	604	11843	4680.67
	1475	814	169	0	327.667	235	68	0	101												1475	458	4719	17208	7461.67	1259	520	10181	3986.67
	1476	814	169	0	327.667	235	68	0	101												1476	387	4888	16687	7320.67	1024	516	9765	3768.33
	1477	814	169	0	327.667	235	68	0	101												1477	377	4214	12515	5702	923	508	9557	3662.67
	1478	722	169	0	297	235	68	0	101												1478	163	3202	5041	2802	453	338	7480	2757
	1479	784	169	0	317.667	235	97	0	110.667												1479	163	3202	3998	2454.33	453	338	7480	2757
	1480	916	169	0	361.667	101	97	0	66												1480	163	3202	3998	2454.33	453	359	7064	2625.33
	1481	916	169	2434	1173	101	97	0	66												1481	163	2528	3998	2229.67	453	359	7064	2625.33
	1482	957	337	2955	1416.33	101	52	0	51												1482	173	2528	3998	2233	252	359	6233	2281.33
	1483	997	337	2955	1429.67	101	52	1662	605												1483	173	2528	3998	2233	252	359	6233	2281.33
	1484	967	337	2955	1419.67	101	48	1662	603.667												1484	173	2528	3998	2233	252	359	6233	2281.33
	1485	1007	337	2955	1433	269	40	1662	657												1485	173	2528	3303	2001.33	252	359	6233	2281.33
	1486	977	337	2955	1423	269	40	1662	657												1486	173	2528	3303	2001.33	252	359	6233	2281.33
	1487	885	337	2955	1392.33	269	40	1662	657												1487	173	2528	3303	2001.33	252	359	6233	2281.33
	1488	1079	843	2955	1625.67	269	101	3740	1370												1488	173	2528	3303	2001.33	252	359	6233	2281.33
	1489	1272	843	2955	1690	269	121	3740	1376.67												1489	112	2528	3303	1981	252	359	6233	2281.33
	1490	1323	843	2955	1707	588	133	4986	1902.33												1490	112	2528	3303	1981	252	359	6233	2281.33
	1491	1333	843	2955	1710.33	588	133	5402	2041												1491	112	2528	3303	1981	252	359	6025	2212
	1492	1364	674	2955	1664.33	588	145	5402	2045												1492	112	2528	3303	1981	252	270	4155	1559
	1493	1262	674	2955	1630.33	588	145	5402	2045												1493	112	2528	2434	1691.33	252	262	2701	1071.67
	1494	1303	1348	3129	1926.67	588	133	5402	2041												1494	112	2528	1391	1343.67	252	258	2701	1070.33
	1495	1282	1348	3129	1919.67	588	133	5402	2041												1495	132	843	521	498.667	252	153	2078	827.667
	1496	1231	1348	3129	1902.67	588	209	5402	2066.33												1496	132	843	521	498.667	252	149	1039	480
	1497	1262	1348	3129	1913	588	234	5402	2074.67												1497	132	169	174	158.333	252	89	208	183
	1498	1333	1348	3129	1936.67	588	234	5402	2074.67												1498	132	169	1043	448	252	89	208	183
	1499	1282	1348	3129	1919.67	588	310	5402	2100												1499	41	169	869	359.667	252	73	0	108.333
	1500	1272	1348	3129	1916.33	588	338	5402	2109.33												1500	41	0	869	303.333	0	20	0	6.66667
	1501	1231	1348	3129	1902.67	588	338	5402	2109.33												1501	41	0	869	303.333	0	20	0	6.66667
	1502	1211	1348	3129	1896	588	359	5402	2116.33												1502	81	0	869	316.667	0	0	0	0
	1503	1180	1854	174	1069.33	588	467	5818	2291												1503	132	0	869	333.667	0	0	0	0
	1504	1191	1854	174	1073	588	487	5818	2297.67												1504	132	0	869	333.667	0	0	0	0
	1505	1272	1854	174	1100	487	528	5818	2277.67												1505	132	0	869	333.667	0	0	0	0
	1506	1262	2191	174	1209	487	568	5818	2291												1506	112	0	869	327	0	0	0	0
	1507	1262	2191	174	1209	319	568	5818	2235												1507	112	0	869	327	0	0	0	0
	1508	1231	2023	174	1142.67	319	653	5818	2263.33												1508	112	0	869	327	0	0	0	0
	1509	1079	2023	174	1092	319	653	4986	1986												1509	112	0	869	327	0	0	0	0
	1510	977	2023	174	1058	319	661	4986	1988.67												1510	112	0	869	327	0	0	0	0
	1511	946	2023	174	1047.67	319	661	4986	1988.67												1511	112	0	869	327	0	0	0	0
	1512	855	2023	174	1017.33	0	653	4986	1879.67												1512	112	0	869	327	0	0	0	0
	1513	834	2023	174	1010.33	0	653	4986	1879.67												1513	112	506	869	495.667	0	0	0	0
	1514	834	2023	174	1010.33	0	653	4986	1879.67												1514	132	506	869	502.333	0	0	0	0
	1515	895	843	174	637.333	0	612	2078	896.667												1515	173	506	869	516	0	0	0	0
	1516	997	843	174	671.333	0	612	1247	619.667												1516	173	506	869	516	0	0	0	0
	1517	845	843	174	620.667	0	584	1247	610.333												1517	204	506	869	526.333	0	0	0	0
	1518	845	843	0	562.667	0	564	3117	1227												1518	204	506	869	526.333	0	0	0	0
	1519	1007	843	348	732.667	0	564	3117	1227												1519	204	506	869	526.333	0	0	0	0
	1520	1038	843	348	743	420	576	3117	1371												1520	204	506	869	526.333	0	0	0	0
	1521	1221	843	348	804	420	628	3117	1388.33												1521	204	674	1912	930	0	20	0	6.66667
	1522	1221	843	348	804	420	600	2701	1240.33												1522	214	674	1912	933.333	50	20	208	92.6667
	1523	1303	843	869	1005	420	532	2701	1217.67												1523	214	1011	1912	1045.67	50	20	208	92.6667
	1524	1374	1180	869	1141	420	532	2701	1217.67												1524	214	1011	1912	1045.67	50	20	208	92.6667
	1525	1425	337	869	877	420	584	2701	1235												1525	275	1011	1912	1066	50	36	623	236.333
	1526	1404	337	869	870	420	552	2701	1224.33												1526	295	1011	1912	1072.67	50	36	623	236.333
	1527	1760	337	869	988.667	420	645	2701	1255.33												1527	295	1011	1912	1072.67	50	36	623	236.333
	1528	1760	337	869	988.667	420	568	2701	1229.67												1528	377	1011	1912	1100	50	36	623	236.333
	1529	1730	337	869	978.667	420	640	2701	1253.67												1529	407	1011	1912	1110	50	36	623	236.333
	1530	1862	337	869	1022.67	420	653	2701	1258												1530	407	1011	1912	1110	50	56	623	243
	1531	1883	337	869	1029.67	420	697	2701	1272.67												1531	407	1011	1912	1110	50	56	623	243
	1532	1883	337	869	1029.67	420	697	2701	1272.67												1532	407	1011	1912	1110	50	56	623	243
	1533	1903	337	869	1036.33	420	653	2701	1258												1533	407	1011	1912	1110	50	56	623	243
	1534	2086	337	869	1097.33	420	677	2701	1266												1534	407	1011	1912	1110	50	56	623	243
	1535	2086	337	869	1097.33	420	677	2701	1266												1535	407	1011	1912	1110	50	56	623	243
	1536	1822	337	869	1009.33	420	677	2701	1266												1536	407	1011	1912	1110	50	56	623	243
	1537	1771	337	869	992.333	420	701	2701	1274												1537	407	1011	3303	1573.67	50	56	623	243
	1538	1842	337	869	1016	420	741	2909	1356.67												1538	407	506	3303	1405.33	50	56	623	243
	1539	1730	506	869	1035	420	777	2909	1368.67												1539	315	506	3303	1374.67	50	56	623	243
	1540	1618	506	869	997.667	420	777	2909	1368.67												1540	315	506	3303	1374.67	50	56	623	243
	1541	1537	506	869	970.667	168	842	2909	1306.33												1541	315	506	2260	1027	50	56	623	243
	1542	1638	506	869	1004.33	168	894	2909	1323.67												1542	315	337	2260	970.667	50	56	623	243
	1543	1638	506	869	1004.33	168	947	2909	1341.33												1543	295	337	2260	964	50	56	623	243
	1544	1781	506	869	1052	319	1019	2909	1415.67												1544	295	337	2260	964	50	56	623	243
	1545	1852	506	521	959.667	319	1120	208	549												1545	295	337	2260	964	50	36	623	236.333
	1546	1649	169	521	779.667	319	1156	208	561												1546	193	337	1391	640.333	50	36	623	236.333
	1547	1659	169	0	609.333	470	1168	208	615.333												1547	193	337	1391	640.333	50	36	623	236.333
	1548	1618	169	0	595.667	604	1188	208	666.667												1548	153	337	1391	627	50	36	623	236.333
	1549	1608	169	0	592.333	604	1120	208	644												1549	153	337	1391	627	50	36	623	236.333
	1550	1710	169	0	626.333	604	1116	416	712												1550	81	0	1738	606.333	0	16	208	74.6667
	1551	1496	169	0	555	604	983	416	667.667												1551	81	0	1738	606.333	0	36	208	81.3333
	1552	1720	169	0	629.667	554	1035	416	668.333												1552	71	0	1738	603	0	20	208	76
	1553	1771	169	0	646.667	554	995	416	655												1553	71	0	1738	603	0	20	208	76
	1554	1679	169	0	616	873	995	416	761.333												1554	71	1517	1738	1108.67	0	44	0	14.6667
	1555	1598	169	0	589	873	1035	416	774.667												1555	71	1517	1738	1108.67	0	44	0	14.6667
	1556	1567	169	0	578.667	873	1035	416	774.667												1556	20	1517	1738	1091.67	0	44	0	14.6667
	1557	1750	169	0	639.667	873	999	416	762.667												1557	20	1517	1738	1091.67	0	44	0	14.6667
	1558	1781	169	0	650	873	959	416	749.333												1558	20	1517	1738	1091.67	0	44	0	14.6667
	1559	1781	169	0	650	873	902	416	730.333												1559	20	1517	348	628.333	0	44	0	14.6667
	1560	1771	169	0	646.667	873	862	416	717												1560	20	1517	348	628.333	0	44	0	14.6667
	1561	1771	169	0	646.667	873	862	416	717												1561	20	1517	348	628.333	0	73	0	24.3333
	1562	1852	169	0	673.667	873	814	416	701												1562	20	1517	348	628.333	0	73	0	24.3333
	1563	1903	0	0	634.333	873	814	416	701												1563	20	2360	1043	1141	0	73	2493	855.333
	1564	1933	0	0	644.333	873	773	416	687.333												1564	20	2697	1043	1253.33	118	137	2493	916
	1565	1933	0	0	644.333	873	749	416	679.333												1565	41	2697	1043	1260.33	118	137	2493	916
	1566	1903	0	0	634.333	873	737	416	675.333												1566	81	3202	1043	1442	118	137	2493	916
	1567	1852	0	0	617.333	873	713	208	598												1567	183	3877	1043	1701	118	137	2493	916
	1568	1832	0	0	610.667	873	713	208	598												1568	407	3877	1043	1775.67	118	137	2493	916
	1569	1577	0	0	525.667	873	628	208	569.667												1569	407	3877	1738	2007.33	118	137	2493	916
	1570	1577	0	0	525.667	873	564	208	548.333												1570	407	4214	1738	2119.67	118	137	2493	916
	1571	1486	0	0	495.333	873	487	208	522.667												1571	407	4214	1738	2119.67	118	137	2493	916
	1572	1445	0	0	481.667	873	391	208	490.667												1572	407	4214	1738	2119.67	118	137	2493	916
	1573	1414	0	0	471.333	571	286	0	285.667												1573	407	4214	1738	2119.67	118	137	2493	916
	1574	1292	0	0	430.667	571	302	0	291												1574	407	4214	1738	2119.67	118	113	2493	908
	1575	1241	506	0	582.333	118	262	0	126.667												1575	407	4214	1738	2119.67	118	113	2493	908
	1576	1068	506	0	524.667	0	201	0	67												1576	407	4214	1391	2004	118	113	2493	908
	1577	1160	506	0	555.333	0	258	0	86												1577	407	4214	1391	2004	118	113	2493	908
	1578	946	506	0	484	0	218	0	72.6667												1578	407	4214	1391	2004	118	113	2493	908
	1579	967	506	0	491	0	218	0	72.6667												1579	438	4214	1391	2014.33	369	93	2493	985
	1580	895	506	0	467	0	218	0	72.6667												1580	468	3540	1564	1857.33	369	93	2493	985
	1581	1038	506	0	514.667	0	238	0	79.3333												1581	468	3708	1564	1913.33	369	93	2493	985
	1582	1180	506	0	562	0	302	0	100.667												1582	468	3540	1912	1973.33	504	93	2493	1030
	1583	1180	506	0	562	0	302	0	100.667												1583	468	3540	1912	1973.33	504	93	2493	1030
	1584	1414	506	0	640	0	302	0	100.667												1584	509	4382	1912	2267.67	504	93	2078	891.667
	1585	1303	506	0	603	101	302	0	134.333												1585	509	4382	1912	2267.67	504	93	2078	891.667
	1586	1414	843	1738	1331.67	101	310	208	206.333												1586	509	4382	1912	2267.67	504	93	2078	891.667
	1587	1476	843	1738	1352.33	101	266	208	191.667												1587	478	4382	1912	2257.33	504	93	2078	891.667
	1588	1557	843	1738	1379.33	336	266	208	270												1588	529	4382	1912	2274.33	504	93	2078	891.667
	1589	1577	843	1738	1386	336	274	208	272.667												1589	529	4382	1912	2274.33	504	60	2078	880.667
	1590	1577	843	1738	1386	336	326	208	290												1590	265	2023	1217	1168.33	386	0	0	128.667
	1591	1689	843	1738	1423.33	336	326	208	290												1591	397	2023	521	980.333	386	0	0	128.667
	1592	1740	843	1738	1440.33	336	326	208	290												1592	397	1685	521	867.667	386	0	0	128.667
	1593	1659	843	1738	1413.33	336	326	208	290												1593	397	1685	521	867.667	386	0	0	128.667
	1594	1771	843	1738	1450.67	336	302	208	282												1594	397	1685	521	867.667	386	0	0	128.667
	1595	1689	843	1738	1423.33	336	330	208	291.333												1595	448	1685	521	884.667	386	0	0	128.667
	1596	1740	1348	1738	1608.67	604	330	208	380.667												1596	427	1685	521	877.667	386	0	0	128.667
	1597	1740	1348	1738	1608.67	604	302	208	371.333												1597	509	1685	521	905	386	0	0	128.667
	1598	1689	1348	1738	1591.67	604	302	208	371.333												1598	509	1685	521	905	386	0	0	128.667
	1599	1689	843	1738	1423.33	604	278	208	363.333												1599	509	1685	521	905	386	0	0	128.667
	1600	1689	843	1738	1423.33	604	278	208	363.333												1600	509	1685	521	905	386	0	0	128.667
	1601	1577	843	1738	1386	604	209	208	340.333												1601	509	1685	521	905	386	0	0	128.667
	1602	1649	843	2086	1526	604	209	208	340.333												1602	539	1685	521	915	386	0	0	128.667
	1603	1323	843	2086	1417.33	604	209	208	340.333												1603	539	1685	521	915	386	20	0	135.333
	1604	1292	843	2260	1465	604	149	208	320.333												1604	539	1854	3476	1956.33	386	20	0	135.333
	1605	1252	843	521	872	604	149	208	320.333												1605	641	1011	2955	1535.67	252	20	208	160
	1606	1282	506	521	769.667	604	117	208	309.667												1606	743	1011	2955	1569.67	252	20	208	160
	1607	1140	506	521	722.333	604	117	208	309.667												1607	743	1011	2955	1569.67	252	20	208	160
	1608	1109	506	521	712	336	117	208	220.333												1608	743	1011	2955	1569.67	252	20	208	160
	1609	1109	506	521	712	604	117	208	309.667												1609	712	1011	2955	1559.33	0	20	208	76
	1610	906	506	521	644.333	604	117	208	309.667												1610	712	1011	2955	1559.33	0	20	208	76
	1611	743	506	521	590	604	117	208	309.667												1611	641	1011	2955	1535.67	0	20	208	76
	1612	641	506	521	556	604	117	208	309.667												1612	641	1011	2955	1535.67	0	20	208	76
	1613	499	506	521	508.667	604	117	208	309.667												1613	641	169	2955	1255	0	20	208	76
	1614	366	506	521	464.333	604	77	208	296.333												1614	641	169	2955	1255	0	20	208	76
	1615	346	506	521	457.667	269	64	208	180.333												1615	641	169	2955	1255	0	20	208	76
	1616	346	0	521	289	269	64	208	180.333												1616	529	674	4346	1849.67	0	20	208	76
	1617	305	0	521	275.333	269	64	208	180.333												1617	529	674	4346	1849.67	0	20	208	76
	1618	305	0	521	275.333	269	64	208	180.333												1618	895	2023	6258	3058.67	319	32	2078	809.667
	1619	193	0	521	238	269	56	0	108.333												1619	926	2191	6605	3240.67	319	40	2078	812.333
	1620	193	0	521	238	269	28	0	99												1620	1048	2191	6605	3281.33	319	73	2078	823.333
	1621	142	0	521	221	269	28	0	99												1621	1384	2191	6605	3393.33	319	73	2078	823.333
	1622	92	0	521	204.333	269	0	0	89.6667												1622	1526	2191	6605	3440.67	319	73	2078	823.333
	1623	81	0	521	200.667	269	0	0	89.6667												1623	1557	2191	4693	2813.67	319	52	2078	816.333
	1624	31	0	348	126.333	0	0	0	0												1624	1852	2023	5562	3145.67	336	52	4363	1583.67
	1625	0	0	0	0	0	0	0	0												1625	1903	2191	5562	3218.67	336	81	4363	1593.33
	1626	0	0	0	0	0	0	0	0												1626	2269	3708	4519	3498.67	504	113	5194	1937
	1627	0	0	0	0	0	0	0	0												1627	2931	3708	7301	4646.67	504	113	5194	1937
	1628	0	0	0	0	0	0	0	0												1628	2931	3708	7301	4646.67	504	113	5194	1937
	1629	0	0	0	0	0	0	0	0												1629	3205	5899	9386	6163.33	504	113	5818	2145
	1630	0	0	0	0	0	0	0	0												1630	3205	5899	9386	6163.33	504	113	5818	2145
	1631	0	0	0	0	0	0	0	0												1631	3205	5899	9560	6221.33	504	133	6649	2428.67
	1632	0	0	0	0	0	0	0	0												1632	3205	5899	9560	6221.33	504	133	6649	2428.67
	1633	0	0	0	0	0	0	0	0												1633	3205	5899	9560	6221.33	504	133	6649	2428.67
	1634	0	0	0	0	0	0	0	0												1634	3175	5899	9560	6211.33	504	133	6649	2428.67
	1635	0	0	0	0	0	0	0	0												1635	3175	5899	9560	6211.33	504	133	6649	2428.67
	1636	0	0	0	0	0	0	0	0												1636	3175	5899	9560	6211.33	504	133	6649	2428.67
	1637	0	0	0	0	0	0	0	0												1637	3256	6068	9560	6294.67	504	157	6649	2436.67
	1638	0	0	0	0	0	0	0	0												1638	3297	7753	9560	6870	504	209	6649	2454
	1639	0	0	0	0	0	0	0	0												1639	3562	9270	8170	7000.67	504	310	6649	2487.67
	1640	0	674	1738	804	0	28	0	9.33333												1640	3541	9102	7474	6705.67	504	290	6649	2481
	1641	193	674	1738	868.333	0	32	0	10.6667												1641	3541	10450	7127	7039.33	504	290	6025	2273
	1642	356	674	1738	922.667	0	32	0	10.6667												1642	3541	10113	8170	7274.67	504	290	5818	2204
	1643	356	674	1738	922.667	0	52	0	17.3333												1643	3541	10113	8170	7274.67	386	290	5818	2164.67
	1644	509	674	1738	973.667	0	52	0	17.3333												1644	3541	10113	8170	7274.67	386	290	5818	2164.67
	1645	509	674	1738	973.667	0	52	0	17.3333												1645	3409	9439	7301	6716.33	185	270	5818	2091
	1646	509	674	2086	1089.67	0	52	0	17.3333												1646	3287	9439	7301	6675.67	185	270	5818	2091
	1647	580	674	2086	1113.33	0	52	0	17.3333												1647	3287	9439	7301	6675.67	185	270	5818	2091
	1648	702	674	2086	1154	0	52	0	17.3333												1648	2656	9439	7301	6465.33	185	270	5818	2091
	1649	702	674	2086	1154	0	52	0	17.3333												1649	1455	9270	7301	6008.67	185	270	5818	2091
	1650	702	674	2086	1154	0	52	0	17.3333												1650	1262	9270	7301	5944.33	168	270	4571	1669.67
	1651	722	674	2086	1160.67	0	52	0	17.3333												1651	1079	8090	5736	4968.33	168	222	1870	753.333
	1652	855	674	2086	1205	0	52	0	17.3333												1652	1038	8090	4867	4665	168	222	1870	753.333
	1653	855	674	2086	1205	0	52	0	17.3333												1653	1038	8090	4867	4665	168	222	1870	753.333
	1654	855	674	2086	1205	0	52	0	17.3333												1654	438	5562	1391	2463.67	0	189	0	63
	1655	906	674	2086	1222	0	52	0	17.3333												1655	438	5562	1391	2463.67	0	189	0	63
	1656	926	674	2086	1228.67	0	89	0	29.6667												1656	438	5562	1391	2463.67	0	189	0	63
	1657	936	674	2086	1232	0	89	0	29.6667												1657	438	5394	1391	2407.67	0	189	0	63
	1658	967	674	2086	1242.33	252	109	0	120.333												1658	438	5394	1391	2407.67	0	189	0	63
	1659	977	674	1912	1187.67	336	109	0	148.333												1659	417	5225	1391	2344.33	0	189	0	63
	1660	946	0	348	431.333	336	77	0	137.667												1660	417	5225	1391	2344.33	0	189	0	63
	1661	1007	0	348	451.667	336	97	0	144.333												1661	417	5225	1391	2344.33	0	197	0	65.6667
	1662	1170	0	348	506	336	97	0	144.333												1662	20	337	0	119	0	68	0	22.6667
	1663	1201	0	348	516.333	336	97	0	144.333												1663	20	0	174	64.6667	0	60	208	89.3333
	1664	1262	0	348	536.667	336	97	0	144.333												1664	10	0	174	61.3333	0	60	623	227.667
	1665	1028	0	348	458.667	336	97	0	144.333												1665	31	169	1217	472.333	50	185	623	286
	1666	1028	0	348	458.667	336	97	0	144.333												1666	214	2023	3998	2078.33	571	620	2701	1297.33
	1667	1007	0	348	451.667	336	113	0	149.667												1667	1068	2865	7127	3686.67	1041	943	2909	1631
	1668	906	0	869	591.667	336	113	0	149.667												1668	1068	2865	7127	3686.67	1041	943	2909	1631
	1669	1058	0	869	642.333	336	113	0	149.667												1669	1068	2865	7127	3686.67	1041	943	2909	1631
	1670	1170	0	869	679.667	604	242	0	282												1670	1068	2865	7127	3686.67	1041	943	2909	1631
	1671	1170	0	869	679.667	604	238	0	280.667												1671	1068	2865	7301	3744.67	1041	943	2909	1631
	1672	1170	0	521	563.667	604	238	0	280.667												1672	1079	2865	7474	3806	1041	947	2909	1632.33
	1673	1221	0	521	580.667	604	262	0	288.667												1673	1079	2865	7474	3806	1041	947	2909	1632.33
	1674	1211	0	521	577.333	604	262	0	288.667												1674	1079	2865	7474	3806	1041	947	2909	1632.33
	1675	1252	0	521	591	604	262	0	288.667												1675	1089	2865	7822	3925.33	1041	947	2909	1632.33
	1676	1303	0	521	608	604	290	0	298												1676	1089	2865	7822	3925.33	1041	947	2909	1632.33
	1677	1262	0	521	594.333	604	290	0	298												1677	1089	2865	7822	3925.33	1041	947	2909	1632.33
	1678	1526	0	1564	1030	520	290	0	270												1678	1089	2865	7822	3925.33	1041	947	2909	1632.33
	1679	1659	0	1564	1074.33	520	350	0	290												1679	1089	2865	7822	3925.33	1041	947	2909	1632.33
	1680	1842	0	1564	1135.33	520	350	0	290												1680	1089	2865	7822	3925.33	1041	947	2909	1632.33
	1681	1883	0	1564	1149	520	367	0	295.667												1681	1089	2865	7822	3925.33	1041	947	2909	1632.33
	1682	2005	0	1564	1189.67	520	391	0	303.667												1682	1089	2865	7822	3925.33	1041	943	2909	1631
	1683	1872	0	1564	1145.33	520	371	0	297												1683	1089	2865	7822	3925.33	1041	935	2909	1628.33
	1684	1872	0	1564	1145.33	520	435	0	318.333												1684	1089	2865	7648	3867.33	1041	890	2701	1544
	1685	1893	0	1564	1152.33	520	415	0	311.667												1685	977	2865	7301	3714.33	1024	794	2493	1437
	1686	1893	0	1564	1152.33	520	415	0	311.667												1686	824	1854	5736	2804.67	940	649	2493	1360.67
	1687	1832	0	1564	1132	269	415	416	366.667												1687	621	1685	3824	2043.33	739	499	2285	1174.33
	1688	1822	0	1564	1128.67	554	415	416	461.667												1688	499	1517	3303	1773	537	407	2285	1076.33
	1689	1832	0	1564	1132	554	399	416	456.333												1689	356	1011	2086	1151	353	334	2285	990.667
	1690	1903	0	1043	982	554	487	416	485.667												1690	305	506	1564	791.667	252	298	1662	737.333
	1691	1923	0	1043	988.667	554	439	416	469.667												1691	224	337	1217	592.667	201	201	1662	688
	1692	1760	0	1043	934.333	554	415	416	461.667												1692	173	169	1043	461.667	151	161	1039	450.333
	1693	1771	0	1043	938	554	399	416	456.333												1693	224	0	695	306.333	118	64	831	337.667
	1694	1750	0	1043	931	554	495	416	488.333												1694	224	0	2607	943.667	101	109	0	70
	1695	1669	0	1043	904	554	495	416	488.333												1695	214	0	2607	940.333	101	109	0	70
	1696	1557	0	1043	866.667	554	495	416	488.333												1696	285	0	2607	964	101	125	0	75.3333
	1697	1526	0	1043	856.333	554	495	416	488.333												1697	326	0	2607	977.667	101	125	0	75.3333
	1698	1486	0	1043	843	554	379	416	449.667												1698	326	0	2607	977.667	101	125	0	75.3333
	1699	1455	0	1043	832.667	554	379	416	449.667												1699	417	0	2607	1008	101	137	0	79.3333
	1700	1292	0	1043	778.333	554	379	416	449.667												1700	417	0	3303	1240	101	161	0	87.3333
	1701	1140	0	0	380	285	359	416	353.333												1701	417	0	3303	1240	101	165	0	88.6667
	1702	946	0	0	315.333	285	342	416	347.667												1702	448	0	3303	1250.33	101	165	0	88.6667
	1703	885	0	0	295	285	314	416	338.333												1703	499	0	3303	1267.33	101	165	0	88.6667
	1704	865	0	0	288.333	285	371	416	357.333												1704	509	0	3303	1270.67	101	165	0	88.6667
	1705	865	0	0	288.333	285	371	416	357.333												1705	621	0	3303	1308	101	165	0	88.6667
	1706	722	0	0	240.667	353	334	416	367.667												1706	621	0	3303	1308	101	165	0	88.6667
	1707	672	0	0	224	353	318	416	362.333												1707	804	0	3303	1369	101	165	0	88.6667
	1708	672	0	0	224	353	290	0	214.333												1708	936	0	3303	1413	403	165	0	189.333
	1709	519	0	0	173	353	266	0	206.333												1709	967	0	3303	1423.33	403	177	0	193.333
	1710	488	0	0	162.667	353	254	0	202.333												1710	1079	0	3303	1460.67	403	177	0	193.333
	1711	550	0	0	183.333	353	254	0	202.333												1711	1201	337	3303	1613.67	403	270	831	501.333
	1712	560	0	0	186.667	353	254	0	202.333												1712	1282	337	3303	1640.67	604	363	831	599.333
	1713	590	0	0	196.667	353	205	0	186												1713	1598	337	2260	1398.33	1209	1092	831	1044
	1714	529	0	0	176.333	353	169	0	174												1714	1811	337	2260	1469.33	1209	1188	831	1076
	1715	621	0	0	207	353	169	0	174												1715	2005	337	2955	1765.67	1209	1208	831	1082.67
	1716	702	1011	0	571	353	133	0	162												1716	2127	337	3824	2096	1259	1208	1039	1168.67
	1717	753	1011	0	588	353	197	0	183.333												1717	2127	337	5041	2501.67	1561	1563	1039	1387.67
	1718	834	1011	0	615	67	193	0	86.6667												1718	2310	337	5041	2562.67	1561	1599	1039	1399.67
	1719	845	1011	0	618.667	67	173	0	80												1719	2615	337	5041	2664.33	1561	1575	1039	1391.67
	1720	845	1517	0	787.333	67	205	0	90.6667												1720	2697	1517	5041	3085	1561	1599	1039	1399.67
	1721	875	1517	0	797.333	67	238	0	101.667												1721	2921	1854	5041	3272	1561	1809	1454	1608
	1722	875	1517	0	797.333	67	234	0	100.333												1722	2961	1854	5041	3285.33	2233	2183	1870	2095.33
	1723	875	1517	0	797.333	67	234	0	100.333												1723	2890	1854	5041	3261.67	2334	2171	1870	2125
	1724	926	1517	0	814.333	67	193	0	86.6667												1724	3094	1854	5041	3329.67	2233	2191	1870	2098
	1725	885	1517	0	800.667	67	230	0	99												1725	3195	1854	5041	3363.33	2233	2260	1870	2121
	1726	885	1517	0	800.667	67	230	0	99												1726	3317	1854	5041	3404	2233	2348	1870	2150.33
	1727	834	1517	0	783.667	67	230	0	99												1727	3236	1854	5041	3377	2233	2373	1870	2158.67
	1728	834	1517	0	783.667	67	230	0	99												1728	3267	1854	4346	3155.67	2233	2361	1870	2154.67
	1729	855	1517	0	790.667	67	234	0	100.333												1729	3236	1854	4346	3145.33	2233	2361	1870	2154.67
	1730	885	1517	0	800.667	67	234	0	100.333												1730	3297	1854	4346	3165.67	2233	2397	1870	2166.67
	1731	865	1517	0	794	67	234	0	100.333												1731	3267	1854	4346	3155.67	2233	2397	1870	2166.67
	1732	865	1517	0	794	0	234	0	78												1732	3155	1854	4346	3118.33	2233	2332	1870	2145
	1733	865	1517	0	794	0	234	0	78												1733	3429	1854	2781	2688	2199	2296	1870	2121.67
	1734	957	1517	0	824.667	0	234	0	78												1734	3643	1854	2086	2527.67	2199	2296	2909	2468
	1735	1068	1517	0	861.667	0	234	0	78												1735	3704	1854	2086	2548	2199	2296	2909	2468
	1736	1028	1517	0	848.333	0	314	0	104.667												1736	3775	1854	2086	2571.67	2199	2288	2909	2465.33
	1737	1079	506	0	528.333	269	435	0	234.667												1737	3867	1517	2086	2490	2199	2288	2909	2465.33
	1738	1180	506	0	562	269	520	0	263												1738	3592	1517	2086	2398.33	2015	2211	2909	2378.33
	1739	1018	0	0	339.333	269	532	0	267												1739	4182	1517	3824	3174.33	1998	2417	2909	2441.33
	1740	946	0	0	315.333	269	455	0	241.333												1740	4050	1011	2607	2556	1880	2348	2078	2102
	1741	1007	169	0	392	269	439	0	236												1741	4009	1011	2607	2542.33	1863	2042	1454	1786.33
	1742	1150	169	0	439.667	436	439	0	291.667												1742	4121	1011	2781	2637.67	1545	1970	1454	1656.33
	1743	1038	169	0	402.333	436	407	0	281												1743	3877	337	2781	2331.67	1545	1934	1454	1644.33
	1744	967	169	0	378.667	436	407	0	281												1744	3999	0	2781	2260	1293	1583	1454	1443.33
	1745	926	169	0	365	436	407	0	281												1745	3897	0	2781	2226	1746	1567	1454	1589
	1746	926	169	0	365	436	375	0	270.333												1746	3796	0	2781	2192.33	1746	1438	1454	1546
	1747	926	169	0	365	436	375	0	270.333												1747	3867	0	2781	2216	1746	1386	1454	1528.67
	1748	41	0	0	13.6667	0	36	0	12												1748	3989	0	2781	2256.67	1578	1406	1039	1341
	1749	112	0	0	37.3333	0	64	0	21.3333												1749	3908	0	2781	2229.67	1226	1422	1039	1229
	1750	1028	169	0	399	436	391	0	275.667												1750	4030	0	2781	2270.33	1024	1325	1039	1129.33
	1751	1018	169	0	395.667	436	411	0	282.333												1751	4040	0	2781	2273.67	1024	1217	1039	1093.33
	1752	1089	169	0	419.333	436	375	0	270.333												1752	4081	0	2781	2287.33	1024	1225	1039	1096
	1753	1221	169	174	521.333	436	383	0	273												1753	4182	169	2781	2377.33	1024	1241	1039	1101.33
	1754	1221	169	174	521.333	436	383	0	273												1754	4213	674	2781	2556	1024	1273	1662	1319.67
	1755	1231	169	174	524.667	436	383	0	273												1755	4325	674	2781	2593.33	1024	1305	831	1053.33
	1756	1231	169	174	524.667	436	383	0	273												1756	4284	674	2781	2579.67	1024	1305	831	1053.33
	1757	1231	169	174	524.667	436	383	0	273												1757	4203	674	2781	2552.67	1024	1305	831	1053.33
	1758	1231	169	174	524.667	436	383	0	273												1758	4060	674	3303	2679	1024	1345	831	1066.67
	1759	1231	169	174	524.667	436	383	0	273												1759	3877	674	2607	2386	1259	1313	623	1065
	1760	1140	169	174	494.333	436	322	0	252.667												1760	3653	674	2607	2311.33	1259	1309	623	1063.67
	1761	957	169	174	433.333	436	242	0	226												1761	3134	674	2607	2138.33	1259	1329	623	1070.33
	1762	957	0	174	377	436	242	0	226												1762	2666	674	2086	1808.67	1259	1261	623	1047.67
	1763	865	0	174	346.333	436	209	0	215												1763	2402	674	1738	1604.67	1628	1305	623	1185.33
	1764	855	0	174	343	436	145	0	193.667												1764	2045	674	521	1080	1242	1200	623	1021.67
	1765	733	0	174	302.333	118	145	0	87.6667												1765	2066	674	869	1203	990	1092	623	901.667
	1766	641	0	174	271.667	118	145	0	87.6667												1766	2117	674	869	1220	907	975	623	835
	1767	417	0	174	197	118	145	0	87.6667												1767	1995	674	869	1179.33	907	1003	623	844.333
	1768	346	0	174	173.333	118	117	0	78.3333												1768	1659	674	869	1067.33	907	898	623	809.333
	1769	315	0	174	163	118	109	0	75.6667												1769	1587	674	869	1043.33	907	794	623	774.667
	1770	254	0	174	142.667	0	81	0	27												1770	1567	674	869	1036.67	839	769	623	743.667
	1771	163	0	174	112.333	0	32	0	10.6667												1771	1526	674	869	1023	839	673	623	711.667
	1772	31	0	0	10.3333	0	8	0	2.66667												1772	1394	506	869	923	839	669	623	710.333
	1773	31	0	0	10.3333	0	8	0	2.66667												1773	1191	1348	869	1136	839	669	623	710.333
	1774	0	0	0	0	0	0	0	0												1774	1150	843	869	954	839	669	623	710.333
	1775	0	0	0	0	0	0	0	0												1775	1313	843	1738	1298	806	705	1039	850
	1776	0	0	0	0	0	0	0	0												1776	1476	843	2260	1526.33	806	717	1039	854
	1777	0	0	0	0	0	0	0	0												1777	1455	843	2260	1519.33	806	717	1039	854
	1778	0	0	0	0	0	0	0	0												1778	1445	843	2260	1516	806	697	1039	847.333
	1779	71	0	0	23.6667	0	0	0	0												1779	1353	843	2260	1485.33	806	709	1039	851.333
	1780	71	0	0	23.6667	0	0	0	0												1780	1425	843	2260	1509.33	806	745	1039	863.333
	1781	71	0	0	23.6667	0	24	0	8												1781	1577	843	2260	1560	806	733	1039	859.333
	1782	366	0	0	122	0	24	0	8												1782	1923	843	2434	1733.33	890	661	1039	863.333
	1783	794	0	0	264.667	134	64	0	66												1783	1842	843	1912	1532.33	504	705	1662	957
	1784	936	0	0	312	134	97	0	77												1784	1944	843	2781	1856	403	701	1662	922
	1785	997	0	0	332.333	134	125	0	86.3333												1785	1995	1011	2434	1813.33	487	693	1039	739.667
	1786	1038	0	0	346	134	133	0	89												1786	2015	1011	2434	1820	487	725	1039	750.333
	1787	1089	0	0	363	134	278	0	137.333												1787	2056	1180	2434	1890	487	709	1039	745
	1788	1089	0	0	363	134	338	0	157.333												1788	2086	1180	2434	1900	487	689	1039	738.333
	1789	1089	506	0	531.667	269	367	623	419.667												1789	2178	1180	2434	1930.67	487	653	1039	726.333
	1790	1089	506	0	531.667	269	495	623	462.333												1790	2218	1180	2434	1944	487	653	1039	726.333
	1791	1089	506	0	531.667	269	628	623	506.667												1791	2106	1180	2434	1906.67	487	608	1039	711.333
	1792	1089	506	0	531.667	269	628	623	506.667												1792	2137	1180	2434	1917	487	632	1039	719.333
	1793	1262	506	0	589.333	269	636	623	509.333												1793	2147	1180	2434	1920.33	487	576	1039	700.667
	1794	1374	506	0	626.667	269	725	623	539												1794	2269	337	2434	1680	487	512	1039	679.333
	1795	1537	674	0	737	269	910	623	600.667												1795	2351	337	2434	1707.33	487	455	1039	660.333
	1796	2157	1854	1043	1684.67	621	1668	623	970.667												1796	2300	337	2434	1690.33	487	491	1039	672.333
	1797	2544	2360	1391	2098.33	1763	1877	623	1421												1797	2157	337	2434	1642.67	1242	604	1039	961.667
	1798	2544	2360	1391	2098.33	1763	1877	623	1421												1798	2137	337	1043	1172.33	1242	665	831	912.667
	1799	2544	2360	1391	2098.33	1763	1877	623	1421												1799	2279	337	1043	1219.67	1242	673	831	915.333
	1800	2534	2360	1391	2095	1763	1877	623	1421												1800	2279	337	1043	1219.67	1242	653	831	908.667
	1801	2544	2360	1391	2098.33	1763	1865	623	1417												1801	2208	337	1043	1196	1242	673	831	915.333
	1802	2483	2360	1391	2078	1763	1909	623	1431.67												1802	2239	337	1043	1206.33	1242	705	831	926
	1803	2442	2360	1391	2064.33	1763	1909	623	1431.67												1803	2239	674	521	1144.67	1242	866	831	979.667
	1804	2432	2360	1391	2061	1763	1909	623	1431.67												1804	2137	674	521	1110.67	1242	910	831	994.333
	1805	2656	2360	1391	2135.67	1763	1909	623	1431.67												1805	2279	2023	348	1550	1242	870	831	981
	1806	2758	2360	1391	2169.67	1763	1909	623	1431.67												1806	2249	2023	348	1540	1242	870	831	981
	1807	2829	2360	1391	2193.33	1763	1909	623	1431.67												1807	2269	2023	1912	2068	1242	935	831	1002.67
	1808	2748	2360	1391	2166.33	1628	1881	623	1377.33												1808	2218	2528	1912	2219.33	1041	959	831	943.667
	1809	2351	2360	1391	2034	1628	1817	623	1356												1809	2310	2191	1912	2137.67	1041	914	831	928.667
	1810	2290	2360	1391	2013.67	1494	1817	623	1311.33												1810	2096	2191	1912	2066.33	957	955	831	914.333
	1811	2229	2360	1391	1993.33	1494	1656	623	1257.67												1811	2157	2191	1912	2086.67	1192	1007	831	1010
	1812	2035	1854	1391	1760	1494	1644	623	1253.67												1812	2320	2191	1912	2141	1192	1019	831	1014
	1813	2035	1854	1391	1760	1494	1627	623	1248												1813	2198	2191	1912	2100.33	1192	1076	831	1033
	1814	1811	1517	1217	1515	1494	1353	0	949												1814	2442	3202	3129	2924.33	1192	1076	208	825.333
	1815	1323	1517	1217	1352.33	1494	1132	0	875.333												1815	2646	3202	3129	2992.33	1192	1051	208	817
	1816	1241	1011	1217	1156.33	1343	922	0	755												1816	2585	3202	3129	2972	1192	906	208	768.667
	1817	1068	337	348	584.333	1007	532	0	513												1817	2503	3202	3129	2944.67	1192	866	208	755.333
	1818	1099	337	0	478.667	806	415	0	407												1818	2524	2191	3129	2614.67	1192	866	208	755.333
	1819	1068	0	0	356	571	326	0	299												1819	2513	2191	3129	2611	1192	898	208	766
	1820	1231	0	0	410.333	218	354	0	190.667												1820	2340	3202	3129	2890.33	672	870	208	583.333
	1821	1394	0	0	464.667	218	354	0	190.667												1821	2269	3202	3129	2866.67	873	878	0	583.667
	1822	1476	0	0	492	218	334	0	184												1822	2320	3202	2781	2767.67	990	926	0	638.667
	1823	1567	0	0	522.333	218	302	0	173.333												1823	2340	3202	2781	2774.33	1142	947	0	696.333
	1824	1598	0	0	532.667	218	326	0	181.333												1824	2432	3202	2781	2805	1142	947	0	696.333
	1825	1567	0	0	522.333	218	302	0	173.333												1825	2432	1854	2781	2355.67	1578	926	0	834.667
	1826	1486	0	0	495.333	218	282	0	166.667												1826	2473	2528	2781	2594	1578	971	1662	1403.67
	1827	1445	0	0	481.667	218	282	0	166.667												1827	3012	2528	2781	2773.67	1578	749	1662	1329.67
	1828	1303	0	0	434.333	0	270	0	90												1828	3104	2191	1217	2170.67	1494	560	1662	1238.67
	1829	366	0	0	122	0	56	0	18.6667												1829	2737	2191	1217	2048.33	1863	508	1662	1344.33
	1830	1303	0	0	434.333	0	270	0	90												1830	2758	2865	1217	2280	1863	487	2078	1476
	1831	1048	0	0	349.333	0	294	0	98												1831	2758	2865	1217	2280	1662	524	2078	1421.33
	1832	1160	843	0	667.667	101	318	0	139.667												1832	2646	2697	1217	2186.67	1763	512	2078	1451
	1833	1211	843	0	684.667	101	342	0	147.667												1833	2676	2697	1217	2196.67	1763	576	2078	1472.33
	1834	1211	843	0	684.667	101	363	0	154.667												1834	2615	2697	1217	2176.33	1763	592	2285	1546.67
	1835	1211	1180	0	797	487	403	0	296.667												1835	2575	1685	1217	1825.67	1763	592	2285	1546.67
	1836	1649	1180	0	943	487	459	0	315.333												1836	2503	1685	1217	1801.67	1763	592	2285	1546.67
	1837	2076	1180	0	1085.33	487	459	0	315.333												1837	2432	1685	1217	1778	1763	584	2285	1544
	1838	2106	1180	0	1095.33	487	459	0	315.333												1838	2402	1685	0	1362.33	1763	560	2285	1536
	1839	2137	1180	0	1105.67	487	459	0	315.333												1839	2402	1685	0	1362.33	1763	572	2285	1540
	1840	2249	1180	0	1143	487	524	0	337												1840	2432	1685	0	1372.33	1763	560	2285	1536
	1841	2096	1180	0	1092	487	524	0	337												1841	2290	1685	0	1325	1763	540	2285	1529.33
	1842	2351	1180	0	1177	487	560	0	349												1842	2218	1685	0	1301	1528	371	2285	1394.67
	1843	2524	1180	0	1234.67	604	588	0	397.333												1843	2045	1685	0	1243.33	1410	379	2285	1358
	1844	2676	1180	0	1285.33	604	842	0	482												1844	2025	1685	0	1236.67	1545	379	2285	1403
	1845	2686	1348	0	1344.67	604	878	0	494												1845	2178	1685	0	1287.67	1343	367	2285	1331.67
	1846	3205	1348	0	1517.67	604	866	0	490												1846	2147	2191	0	1446	1461	415	2285	1387
	1847	3195	1348	0	1514.33	604	846	0	483.333												1847	2045	2191	0	1412	1461	415	2285	1387
	1848	3053	1348	0	1467	604	874	0	492.667												1848	1689	2191	0	1293.33	1461	403	2285	1383
	1849	3083	1348	0	1477	604	874	0	492.667												1849	1720	1517	0	1079	1142	479	2285	1302
	1850	3267	1348	348	1654.33	604	846	0	483.333												1850	1862	1517	0	1126.33	1209	479	2285	1324.33
	1851	3378	1348	348	1691.33	604	777	0	460.333												1851	1883	1517	0	1133.33	1209	479	1662	1116.67
	1852	3328	1517	348	1731	604	777	0	460.333												1852	1567	506	0	691	772	479	1662	971
	1853	3419	1517	348	1761.33	604	786	0	463.333												1853	1476	506	1912	1298	672	459	1247	792.667
	1854	3460	1517	348	1775	604	806	0	470												1854	1486	506	1912	1301.33	672	572	208	484
	1855	3694	1517	348	1853	604	850	0	484.667												1855	1699	843	1912	1484.67	672	499	208	459.667
	1856	3694	1517	348	1853	604	854	0	486												1856	2147	843	1912	1634	672	653	208	511
	1857	3775	1517	348	1880	604	854	0	486												1857	3002	843	1912	1919	672	741	208	540.333
	1858	3694	337	348	1459.67	604	781	0	461.667												1858	3073	843	1912	1942.67	554	741	208	501
	1859	3704	337	348	1463	604	761	0	455												1859	3307	843	1912	2020.67	554	790	0	448
	1860	3490	337	695	1507.33	705	794	0	499.667												1860	3236	843	1912	1997	554	773	0	442.333
	1861	3501	337	695	1511	705	794	1039	846												1861	3114	843	1912	1956.33	554	705	0	419.667
	1862	3378	337	695	1470	705	749	1039	831												1862	2910	843	1912	1888.33	554	705	0	419.667
	1863	3216	337	695	1416	604	745	1039	796												1863	2921	843	1912	1892	554	737	0	430.333
	1864	3002	337	695	1344.67	604	765	1039	802.667												1864	3144	843	1912	1966.33	554	802	0	452
	1865	2859	337	695	1297	806	757	1039	867.333												1865	3124	843	1912	1959.67	554	802	0	452
	1866	3073	337	695	1368.33	420	773	1039	744												1866	3236	843	1912	1997	285	971	0	418.667
	1867	3317	337	695	1449.67	420	838	1039	765.667												1867	3307	843	1912	2020.67	285	971	0	418.667
	1868	3674	337	695	1568.67	420	822	1039	760.333												1868	3317	843	1912	2024	285	1039	0	441.333
	1869	3317	169	695	1393.67	420	798	1039	752.333												1869	3429	843	1912	2061.33	151	1023	0	391.333
	1870	3165	169	348	1227.33	420	729	1039	729.333												1870	3480	843	1912	2078.33	353	1035	0	462.667
	1871	3796	169	348	1437.67	873	1337	1870	1360												1871	3419	843	1912	2058	353	1035	0	462.667
	1872	5007	843	1738	2529.33	1175	1813	2909	1965.67												1872	3501	843	1912	2085.33	353	1063	1870	1095.33
	1873	5027	843	1738	2536	1360	1905	2909	2058												1873	3531	1011	1912	2151.33	353	1104	1870	1109
	1874	4895	843	1738	2492	1696	2042	2909	2215.67												1874	3572	1011	1912	2165	353	1168	1870	1130.33
	1875	4834	674	1738	2415.33	1696	2119	2909	2241.33												1875	3612	1011	1912	2178.33	353	1168	1870	1130.33
	1876	4783	1011	1738	2510.67	1696	2175	2909	2260												1876	3857	1011	1912	2260	353	1128	1870	1117
	1877	5027	1011	1738	2592	1696	2232	2909	2279												1877	3826	1011	0	1612.33	353	1027	1870	1083.33
	1878	5129	1011	2434	2858	2048	2308	2909	2421.67												1878	3674	1011	0	1561.67	285	858	1870	1004.33
	1879	5169	1011	2434	2871.33	2048	2352	2909	2436.33												1879	3022	674	0	1232	201	769	1870	946.667
	1880	5210	1011	2607	2942.67	2048	2304	2909	2420.33												1880	2880	674	0	1184.67	201	757	1870	942.667
	1881	5159	1011	2607	2925.67	2266	2433	2909	2536												1881	2361	1011	0	1124	201	963	1870	1011.33
	1882	5017	1011	2607	2878.33	2266	2433	1870	2189.67												1882	2351	506	0	952.333	201	963	1870	1011.33
	1883	5017	1011	2607	2878.33	2266	2401	1870	2179												1883	2381	506	0	962.333	201	959	1870	1010
	1884	5149	1011	2260	2806.67	2266	2401	1870	2179												1884	2208	506	0	904.667	201	931	1870	1000.67
	1885	5129	1011	2260	2800	2266	2369	1870	2168.33												1885	2127	506	0	877.667	201	951	2285	1145.67
	1886	5129	1011	2260	2800	2266	2361	1870	2165.67												1886	2025	1348	0	1124.33	201	975	2285	1153.67
	1887	4701	1011	2260	2657.33	2266	2344	1870	2160												1887	2381	1348	0	1243	201	842	2285	1109.33
	1888	4559	1011	2260	2610	2266	2312	1870	2149.33												1888	2544	1348	0	1297.33	201	862	2285	1116
	1889	4437	1011	2260	2569.33	2166	2316	1870	2117.33												1889	2676	1348	0	1341.33	201	866	2285	1117.33
	1890	4304	1011	2260	2525	1964	2296	1870	2043.33												1890	2676	1348	1738	1920.67	201	854	2285	1113.33
	1891	3857	1011	2260	2376	1964	2260	1870	2031.33												1891	2758	1348	1912	2006	201	818	2285	1101.33
	1892	3724	1011	1564	2099.67	1796	2135	1039	1656.67												1892	3440	1348	2086	2291.33	201	842	2493	1178.67
	1893	3338	337	869	1514.67	1796	1998	1039	1611												1893	3480	1348	2086	2304.67	201	874	623	566
	1894	2646	337	869	1284	1545	1587	1039	1390.33												1894	3277	2360	2086	2574.33	201	866	623	563.333
	1895	2534	337	869	1246.67	1545	1406	1039	1330												1895	3317	2360	2086	2587.67	201	866	623	563.333
	1896	2015	337	869	1073.67	1209	1353	1039	1200.33												1896	3175	2360	2086	2540.33	201	906	623	576.667
	1897	1933	337	869	1046.33	1209	1253	1039	1167												1897	3480	2697	2086	2754.33	403	834	623	620
	1898	1669	0	869	846	1209	1164	1039	1137.33												1898	3724	2528	2086	2779.33	403	947	623	657.667
	1899	1272	0	869	713.667	1209	987	1039	1078.33												1899	3867	2528	2086	2827	201	926	623	583.333
	1900	1150	0	869	673	1209	822	1039	1023.33												1900	3887	2528	2086	2833.67	201	910	623	578
	1901	804	0	174	326	806	592	0	466												1901	3816	2191	2086	2697.67	201	878	623	567.333
	1902	702	0	174	292	806	504	0	436.667												1902	3918	2191	2086	2731.67	201	902	623	575.333
	1903	397	0	0	132.333	353	64	0	139												1903	3755	2191	2607	2851	201	862	623	562
	1904	397	0	0	132.333	353	77	0	143.333												1904	3755	2191	2607	2851	201	838	623	554
	1905	295	0	0	98.3333	0	77	0	25.6667												1905	3836	2191	3129	3052	201	814	623	546
	1906	295	0	0	98.3333	0	77	0	25.6667												1906	3877	2191	3129	3065.67	201	741	623	521.667
	1907	295	0	0	98.3333	0	77	0	25.6667												1907	4030	2191	3129	3116.67	201	657	623	493.667
	1908	295	0	0	98.3333	0	77	0	25.6667												1908	4009	2191	3129	3109.67	201	588	623	470.667
	1909	254	0	0	84.6667	0	77	0	25.6667												1909	4030	2191	3129	3116.67	201	524	623	449.333
	1910	163	0	0	54.3333	0	77	0	25.6667												1910	4030	2191	2955	3058.67	201	403	623	409
	1911	163	0	0	54.3333	0	77	0	25.6667												1911	4070	2191	2955	3072	201	342	623	388.667
	1912	163	0	0	54.3333	0	77	0	25.6667												1912	4355	2191	1217	2587.67	201	354	208	254.333
	1913	102	0	0	34	0	77	0	25.6667												1913	3521	1348	1217	2028.67	201	322	0	174.333
	1914	81	0	0	27	0	73	0	24.3333												1914	3429	1348	1217	1998	201	342	0	181
	1915	71	0	0	23.6667	0	60	0	20												1915	3582	337	1217	1712	201	375	0	192
	1916	71	0	0	23.6667	0	60	0	20												1916	2951	0	1043	1331.33	201	467	208	292
	1917	61	0	0	20.3333	0	60	0	20												1917	2656	0	1043	1233	201	411	208	273.333
	1918	61	0	0	20.3333	0	60	0	20												1918	2615	0	1043	1219.33	201	387	208	265.333
	1919	61	0	0	20.3333	0	60	0	20												1919	2330	0	1043	1124.33	201	354	208	254.333
	1920	61	0	0	20.3333	0	60	0	20												1920	2290	0	1043	1111	201	354	208	254.333
	1921	61	0	0	20.3333	0	44	0	14.6667												1921	2086	0	1043	1043	201	342	208	250.333
	1922	0	0	0	0	0	24	0	8												1922	1669	0	1043	904	386	354	208	316
	1923	0	0	0	0	0	0	0	0												1923	1750	0	521	757	185	322	208	238.333
	1924	0	0	0	0	0	0	0	0												1924	1679	0	521	733.333	185	282	208	225
	1925	0	0	0	0	0	0	0	0												1925	1679	0	521	733.333	185	282	208	225
	1926	0	0	0	0	0	0	0	0												1926	1669	0	521	730	185	294	208	229
	1927	0	0	0	0	0	0	0	0												1927	1669	0	0	556.333	353	302	208	287.667
	1928	0	0	0	0	0	0	0	0												1928	1740	0	0	580	353	302	208	287.667
	1929	0	0	0	0	0	0	0	0												1929	1567	0	0	522.333	353	306	208	289
	1930	0	0	0	0	0	0	0	0												1930	1557	0	0	519	353	334	208	298.333
	1931	0	0	0	0	0	0	0	0												1931	1384	0	0	461.333	353	379	208	313.333
	1932	0	0	0	0	0	0	0	0												1932	1547	0	0	515.667	353	338	208	299.667
	1933	0	0	0	0	0	0	0	0												1933	1567	0	0	522.333	353	330	208	297
	1934	0	0	0	0	0	0	0	0												1934	1547	0	0	515.667	353	326	208	295.667
	1935	0	0	0	0	0	0	0	0												1935	1476	0	0	492	353	326	208	295.667
	1936	0	0	0	0	0	0	0	0												1936	1496	0	0	498.667	353	326	831	503.333
	1937	0	0	0	0	0	0	0	0												1937	1486	0	0	495.333	353	326	831	503.333
	1938	0	0	0	0	0	0	0	0												1938	1476	0	0	492	353	314	1039	568.667
	1939	0	0	0	0	0	0	0	0												1939	1486	0	0	495.333	353	314	1039	568.667
	1940	0	0	0	0	0	0	0	0												1940	1577	0	0	525.667	353	278	1039	556.667
	1941	0	0	0	0	0	0	0	0												1941	1598	0	0	532.667	353	290	1039	560.667
	1942	0	0	0	0	0	0	0	0												1942	1486	0	0	495.333	353	306	1039	566
	1943	0	0	0	0	0	0	0	0												1943	1404	0	0	468	571	282	1039	630.667
	1944	0	0	0	0	0	0	0	0												1944	1150	0	0	383.333	571	262	1039	624
	1945	0	0	0	0	0	0	0	0												1945	1140	0	0	380	571	262	1039	624
	1946	0	0	0	0	0	0	0	0												1946	1130	0	0	376.667	571	262	1039	624
	1947	0	0	0	0	0	0	0	0												1947	1140	0	0	380	571	262	1039	624
	1948	0	0	0	0	0	0	0	0												1948	1140	0	0	380	571	262	1039	624
	1949	0	0	0	0	0	0	0	0												1949	1130	0	0	376.667	403	238	1039	560
	1950	0	0	0	0	0	0	0	0												1950	1058	0	0	352.667	403	238	1039	560
	1951	0	0	0	0	0	0	0	0												1951	987	0	0	329	218	238	1039	498.333
	1952	0	0	0	0	0	0	0	0												1952	1028	0	0	342.667	218	193	1039	483.333
	1953	0	0	0	0	0	0	0	0												1953	1119	0	0	373	218	197	1039	484.667
	1954	0	0	0	0	0	0	0	0												1954	1068	0	0	356	218	185	1039	480.667
	1955	0	0	0	0	0	0	0	0												1955	1292	0	0	430.667	218	137	1039	464.667
	1956	0	0	0	0	0	0	0	0												1956	1130	0	0	376.667	218	161	1039	472.667
	1957	0	0	0	0	0	0	0	0												1957	1119	0	0	373	336	161	623	373.333
	1958	0	0	0	0	0	20	0	6.66667												1958	1323	0	0	441	621	254	623	499.333
	1959	0	0	0	0	0	20	0	6.66667												1959	1252	0	0	417.333	621	242	623	495.333
	1960	0	0	0	0	0	20	0	6.66667												1960	1221	0	0	407	621	242	623	495.333
	1961	0	0	0	0	0	20	0	6.66667												1961	1221	0	0	407	621	242	623	495.333
	1962	0	0	0	0	0	20	0	6.66667												1962	1221	0	0	407	621	242	623	495.333
	1963	20	0	0	6.66667	0	20	0	6.66667												1963	1150	0	0	383.333	621	242	623	495.333
	1964	71	0	0	23.6667	0	20	0	6.66667												1964	1201	0	0	400.333	621	157	623	467
	1965	71	0	0	23.6667	0	20	0	6.66667												1965	1201	0	0	400.333	621	157	623	467
	1966	305	0	0	101.667	0	20	0	6.66667												1966	1191	0	0	397	621	157	623	467
	1967	336	0	0	112	0	20	0	6.66667												1967	1201	0	0	400.333	403	173	0	192
	1968	336	0	0	112	0	20	0	6.66667												1968	1292	0	0	430.667	403	157	0	186.667
	1969	336	0	0	112	0	20	0	6.66667												1969	1323	0	0	441	403	157	0	186.667
	1970	336	0	0	112	0	20	0	6.66667												1970	1323	0	0	441	403	157	0	186.667
	1971	336	0	0	112	0	20	0	6.66667												1971	1323	0	0	441	403	157	0	186.667
	1972	336	0	0	112	0	20	0	6.66667												1972	1323	0	0	441	403	157	0	186.667
	1973	336	0	0	112	0	20	0	6.66667												1973	1323	0	0	441	403	161	0	188
	1974	336	0	0	112	0	20	0	6.66667												1974	1191	0	0	397	403	197	0	200
	1975	0	0	0	0	0	20	0	6.66667												1975	1262	0	0	420.667	403	197	0	200
	1976	336	0	0	112	0	20	0	6.66667												1976	1191	0	0	397	403	197	0	200
	1977	336	0	0	112	0	0	0	0												1977	1191	0	0	397	403	173	0	192
	1978	336	0	0	112	0	0	0	0												1978	1068	0	0	356	403	173	0	192
	1979	336	0	0	112	0	0	0	0												1979	1119	0	0	373	403	197	0	200
	1980	366	0	0	122	0	0	0	0												1980	967	0	1043	670	403	342	0	248.333
	1981	509	843	0	450.667	0	40	0	13.3333												1981	1007	0	1043	683.333	403	367	0	256.667
	1982	580	843	0	474.333	0	40	0	13.3333												1982	1079	0	1043	707.333	0	314	0	104.667
	1983	580	843	0	474.333	0	40	0	13.3333												1983	957	0	1564	840.333	0	346	0	115.333
	1984	702	1348	0	683.333	0	109	0	36.3333												1984	1007	0	1564	857	0	350	0	116.667
	1985	753	1348	0	700.333	0	109	0	36.3333												1985	977	0	1564	847	0	350	0	116.667
	1986	865	1348	0	737.667	0	109	0	36.3333												1986	1048	0	1564	870.667	0	439	0	146.333
	1987	885	1348	0	744.333	0	133	0	44.3333												1987	1231	0	1564	931.667	0	459	0	153
	1988	885	1348	0	744.333	0	133	0	44.3333												1988	1241	0	1564	935	0	459	0	153
	1989	885	1348	0	744.333	0	133	0	44.3333												1989	1140	0	1564	901.333	0	459	0	153
	1990	834	1348	0	727.333	0	133	0	44.3333												1990	1099	0	1564	887.667	0	459	0	153
	1991	814	1348	0	720.667	0	133	0	44.3333												1991	1099	0	1564	887.667	0	459	0	153
	1992	814	1348	0	720.667	0	133	0	44.3333												1992	1099	0	1564	887.667	0	459	0	153
	1993	814	1348	0	720.667	0	133	0	44.3333												1993	1119	0	1564	894.333	0	459	0	153
	1994	794	1348	0	714	0	133	0	44.3333												1994	1028	0	1564	864	0	504	0	168
	1995	550	1348	0	632.667	0	133	0	44.3333												1995	1211	0	1564	925	0	592	0	197.333
	1996	550	1348	0	632.667	0	133	0	44.3333												1996	1323	0	1564	962.333	0	588	0	196
	1997	550	1348	0	632.667	0	133	0	44.3333												1997	1333	0	1564	965.667	0	612	0	204
[truncated: 1,911 more rows]

## Sheet: Supp.Fig.4
	Supp. Figure4a
	Survival rate	calculated %																			Hatching rate	calculated %
		20-50nt						50-90nt						20-90nt								20-50nt						50-90nt						20-90nt
		Batch	Control-Inj	10MTX-inj	50MTX-Inj			Batch	Control-Inj	10MTX-inj	50MTX-Inj			Batch	Control-Inj	10MTX-inj	50MTX-Inj					Batch	Control-Inj	10MTX-inj	50MTX-Inj			Batch	Control-Inj	10MTX-inj	50MTX-Inj			Batch	Control-Inj	10MTX-inj	50MTX-Inj
		1	92.9	30.8	77.8			1	93.8	79.2	81.3			1	90.9	95.2	83.3					1	92.3	100	100			1	93.3	100	100			1	100	100	95
		2	41.7	33.3	42.9			2	61.5	40.9	71.4			2	75	72.2	88.5					2	100	100	66.7			2	87.5	100	86.7			2	100	100	100
		3	61.1	100	24			3	50	58.3	15.4			3	75	50	60					3	100	100	100			3	83.3	71.4	100			3	100	100	100
		4	90	84.2	52.8			4	57.1	81.8				4			61.9					4	100	100				4	87.5	88.9				4			100
								5	91.7																			5	90.9
			raw data
		Batch	Control-Inj	10MTX-inj	50MTX-Inj			Batch	Control-Inj	10MTX-inj	50MTX-Inj			Batch	Control-Inj	10MTX-inj	50MTX-Inj					Batch	Control-Inj	10MTX-inj	50MTX-Inj			Batch	Control-Inj	10MTX-inj	50MTX-Inj			Batch	Control-Inj	10MTX-inj	50MTX-Inj
	Fertilized eggs	1	14	26	9		Fertilized eggs	1	16	24	16		Fertilized eggs	1	11	21	24				viable embryos	1	13	8	7		viable embryos	1	15	19	13		viable embryos	1	10	20	20
		2	24	18	14			2	13	22	21			2	20	18	26					2	10	6	6			2	8	9	15			2	15	13	23
		3	18	20	25			3	12	12	39			3	28	16	15					3	11	20	6			3	6	7	6			3	21	8	9
		4	20	38	36			4	14	22				4			21					4	18	32				4	8	18				4			13
								5	12																			5	11
	alive embryos	1	13	8	7		alive embryos	1	15	19	13		alive embryos	1	10	20	20				hatched embryos	1	12	8	7		hatched embryos	1	14	19	13		hatched embryos	1	10	20	19
		2	10	6	6			2	8	9	15			2	15	13	23					2	10	6	4			2	7	9	13			2	15	13	23
		3	11	20	6			3	6	7	6			3	21	8	9					3	11	20	6			3	5	5	6			3	21	8	9
		4	18	32	19			4	8	18				4			13					4	18	32				4	7	16				4			13
								5	11																			5	10
